# Supplementary material for: 3-(4-Chloro­benzene­sulfonamido)-5-methyl­cyclo­hex-2-en-1-one
Source: Acta Crystallogr Sect E Struct Rep Online. 2011 Aug 6;67(Pt 9):o2272–3. doi: 10.1107/S1600536811030662 (PMC3200777; doi:10.1107/S1600536811030662)
Supplement: Supplementary file 1 [file e-67-o2272-sup1.cif]

##############################################################################
#                                                                            #
# This CIF contains the data in a paper accepted for publication in          #
# Acta Crystallographica Section E. It conforms to the requirements of       #
# Notes for Authors for Acta Crystallographica Section E, and has been       #
# peer reviewed under the auspices of the IUCr Commission on Journals.       #
#                                                                            #
# Full details of the Crystallographic Information File format               #
# are given in the paper "The Crystallographic Information File (CIF):       #
# a New Standard Archive File for Crystallography" by S. R. Hall, F. H.      #
# Allen and I. D. Brown [Acta Cryst. (1991), A47, 655-685].                  #
#                                                                            #
# The current version of the core CIF dictionary is obtainable from          #
# ftp://ftp.iucr.org/pub/cif_core.dic.                                       #
#                                                                            #
# Software is freely available for graphical display of the structure(s)     #
# in this CIF. For information consult the CIF software page                 #
# http://www.iucr.org/resources/cif/software.                                #
#                                                                            #
# This file may be used for bona fide research purposes within the           #
# scientific community so long as proper attribution is given to the journal # 
# article from which it was obtained.                                        #
#                                                                            #
##############################################################################
data_I
_audit_creation_method     SHELXL-97
_chemical_name_systematic
;
3-(4-Chlorobenzenesulfonamido)-5-methylcyclohex-2-en-1-one
;
_chemical_name_common     ?
_chemical_formula_moiety     'C13 H14 Cl N O3 S'
_chemical_formula_sum     'C13 H14 Cl N O3 S'
_chemical_formula_iupac     'C13 H14 Cl N O3 S'
_chemical_formula_weight     299.76
_chemical_melting_point     ?
_symmetry_cell_setting     monoclinic
_symmetry_space_group_name_H-M     'P 21/c'
_symmetry_space_group_name_Hall     '-P 2ybc'
loop_
    _symmetry_equiv_pos_as_xyz
    'x, y, z'
    '-x, y+1/2, -z+1/2'
    '-x, -y, -z'
    'x, -y-1/2, z-1/2'
_cell_length_a     10.2031(2)
_cell_length_b     10.3267(3)
_cell_length_c     14.1217(3)
_cell_angle_alpha     90.00
_cell_angle_beta     108.989(3)
_cell_angle_gamma     90.00
_cell_volume     1406.95(6)
_cell_formula_units_Z     4
_cell_measurement_reflns_used     4047
_cell_measurement_theta_min     4.2714
_cell_measurement_theta_max     77.2141
_cell_measurement_temperature     295(2)
_exptl_crystal_description     'large plate'
_exptl_crystal_colour     colorless
_exptl_crystal_size_max     0.759
_exptl_crystal_size_mid     0.609
_exptl_crystal_size_min     0.306
_exptl_crystal_density_diffrn     1.415
_exptl_crystal_density_meas     ?
_exptl_crystal_density_method     'not measured'
_exptl_crystal_F_000     624
_exptl_absorpt_coefficient_mu     3.830
_exptl_absorpt_correction_type     analytical
_exptl_absorpt_process_details
;
[CrysAlis RED (Oxford Diffraction, 2009), based on expressions derived
by Clark
& Reid (1995)]
;
_exptl_absorpt_correction_T_min     0.119
_exptl_absorpt_correction_T_max     0.355
_exptl_special_details
;
CrysAlis RED (Oxford Diffraction , 2009)
Analytical numeric absorption correction using a multifaceted crystal
model based on expressions derived by R.C. Clark & J.S. Reid.
(Clark, R. C. & Reid, J. S. (1995). Acta Cryst. A51, 887-897)
;
_diffrn_ambient_temperature     295(2)
_diffrn_radiation_type     CuK\a
_diffrn_radiation_wavelength     1.54184
_diffrn_radiation_source     'fine-focus sealed tube'
_diffrn_radiation_monochromator     graphite
_diffrn_measurement_device_type     'Oxford Diffraction Gemini R'
_diffrn_measurement_method     '\f and \w'
_diffrn_detector_area_resol_mean     10.5081
_diffrn_reflns_number     5137
_diffrn_reflns_av_R_equivalents     0.0465
_diffrn_reflns_av_sigmaI/netI     0.0400
_diffrn_reflns_theta_min     4.58
_diffrn_reflns_theta_max     77.66
_diffrn_reflns_theta_full     67.50
_diffrn_measured_fraction_theta_max     0.928
_diffrn_measured_fraction_theta_full     0.968
_diffrn_reflns_limit_h_min     -12
_diffrn_reflns_limit_h_max     11
_diffrn_reflns_limit_k_min     -11
_diffrn_reflns_limit_k_max     12
_diffrn_reflns_limit_l_min     -17
_diffrn_reflns_limit_l_max     16
_diffrn_standards_number     2
_diffrn_standards_interval_count     50
_diffrn_standards_interval_time     ?
_diffrn_standards_decay_%     ?
_refine_special_details
;
Refinement of <i>F</i>^2^ against ALL reflections. The weighted <i>R</i>-factor
<i>wR</i> and goodness of fit <i>S</i> are based on <i>F</i>^2^, conventional
<i>R</i>-factors <i>R</i> are based on <i>F</i>, with <i>F</i> set to zero for
negative <i>F</i>^2^. The threshold expression of <i>F</i>^2^ >
\s(<i>F</i>^2^) is used only for calculating <i>R</i>-factors(gt) <i>etc</i>.
and is not relevant to the choice of reflections for refinement.
<i>R</i>-factors based on <i>F</i>^2^ are statistically about twice as large
as those based on <i>F</i>, and <i>R</i>- factors based on ALL data will be
even larger.
;
_reflns_number_total     2778
_reflns_number_gt     2547
_reflns_threshold_expression     I>2\s(I)
_refine_ls_structure_factor_coef     Fsqd
_refine_ls_matrix_type     full
_refine_ls_R_factor_all     0.0862
_refine_ls_R_factor_gt     0.0831
_refine_ls_wR_factor_gt     0.2456
_refine_ls_wR_factor_ref     0.2499
_refine_ls_goodness_of_fit_ref     1.073
_refine_ls_restrained_S_all     1.069
_refine_ls_number_reflns     2778
_refine_ls_number_parameters     205
_refine_ls_number_restraints     18
_refine_ls_hydrogen_treatment     mixed
_refine_ls_weighting_scheme     calc
_refine_ls_weighting_details
         'calc w=1/[\s^2^(Fo^2^)+(0.1830P)^2^+0.6772P] where P=(Fo^2^+2Fc^2^)/3'
_atom_sites_solution_hydrogens     geom
_atom_sites_solution_primary     direct
_atom_sites_solution_secondary     difmap
_refine_ls_shift/su_max     0.001
_refine_ls_shift/su_mean     0.000
_refine_diff_density_max     1.261
_refine_diff_density_min     -0.652
_refine_ls_extinction_method     'SHELXL97 (Sheldrick, 2008)'
_refine_ls_extinction_coef     0.0074(13)
_refine_ls_extinction_expression
                                  'Fc^*^=kFc[1+0.001xFc^2^\l^3^/sin(2\q)]^-1/4^'
loop_
    _atom_type_symbol
    _atom_type_description
    _atom_type_scat_dispersion_real
    _atom_type_scat_dispersion_imag
    _atom_type_scat_source
    'C' 'C' 0.0181 0.0091
                         'International Tables Vol C Tables 4.2.6.8 and 6.1.1.4'
    'H' 'H' 0.0000 0.0000
                         'International Tables Vol C Tables 4.2.6.8 and 6.1.1.4'
    'N' 'N' 0.0311 0.0180
                         'International Tables Vol C Tables 4.2.6.8 and 6.1.1.4'
    'O' 'O' 0.0492 0.0322
                         'International Tables Vol C Tables 4.2.6.8 and 6.1.1.4'
    'S' 'S' 0.3331 0.5567
                         'International Tables Vol C Tables 4.2.6.8 and 6.1.1.4'
    'Cl' 'Cl' 0.3639 0.7018
                         'International Tables Vol C Tables 4.2.6.8 and 6.1.1.4'
_computing_data_collection
;
CrysAlis CCD (Oxford Diffraction, 2009)
;
_computing_cell_refinement
;
CrysAlis RED (Oxford Diffraction, 2009)
;
_computing_data_reduction
;
CrysAlis RED (Oxford Diffraction, 2009)
;
_computing_structure_solution     'SHELXS97 (Sheldrick, 2008)'
_computing_structure_refinement     'SHELXL97 (Sheldrick, 2008)'
_computing_molecular_graphics     'SHELXTL (Sheldrick, 2008)'
_computing_publication_material     'SHELXTL (Sheldrick, 2008)'
loop_
    _atom_site_type_symbol
    _atom_site_label
    _atom_site_fract_x
    _atom_site_fract_y
    _atom_site_fract_z
    _atom_site_U_iso_or_equiv
    _atom_site_adp_type
    _atom_site_calc_flag
    _atom_site_refinement_flags
    _atom_site_occupancy
    _atom_site_symmetry_multiplicity
    _atom_site_disorder_assembly
    _atom_site_disorder_group
    Cl Cl 1.22572(8) 0.52485(10) 0.58620(7) 0.0804(3) Uani d . 1 1 . .
    S S 0.75611(6) 0.92036(5) 0.56637(4) 0.04691(16) Uani d . 1 1 A .
    O O1 0.7602(2) 1.02174(17) 0.49885(16) 0.0609(5) Uani d . 1 1 . .
    O O2 0.7649(2) 0.9502(2) 0.66719(15) 0.0706(6) Uani d . 1 1 . .
    N N 0.60950(18) 0.84131(18) 0.52132(10) 0.0412(4) Uani d D 1 1 . .
    H H1N 0.591(2) 0.802(2) 0.5668(14) 0.048(7) Uiso d D 1 1 . .
    C C1 0.8877(2) 0.8073(2) 0.56969(17) 0.0441(5) Uani d . 1 1 . .
    C C2 0.9599(3) 0.8170(3) 0.5024(2) 0.0538(6) Uani d . 1 1 A .
    H H2A 0.9385 0.8817 0.4540 0.065 Uiso calc R 1 1 . .
    C C3 1.0638(3) 0.7296(3) 0.5081(2) 0.0605(7) Uani d . 1 1 . .
    H H3A 1.1137 0.7351 0.4636 0.073 Uiso calc R 1 1 A .
    C C4 1.0935(2) 0.6346(3) 0.5792(2) 0.0557(7) Uani d . 1 1 A .
    C C5 1.0217(3) 0.6238(3) 0.6468(2) 0.0596(7) Uani d . 1 1 . .
    H H5A 1.0433 0.5585 0.6948 0.072 Uiso calc R 1 1 A .
    C C6 0.9181(2) 0.7110(3) 0.64169(19) 0.0534(6) Uani d . 1 1 A .
    H H6A 0.8686 0.7054 0.6864 0.064 Uiso calc R 1 1 . .
    O O3A' 0.5775(3) 0.8028(3) 0.17833(16) 0.0530(5) Uani d PD 0.786(3) 1 A 1
    C C1A' 0.5533(3) 0.7962(2) 0.42417(12) 0.0339(4) Uani d PD 0.786(3) 1 A 1
    C C2A' 0.6036(3) 0.8212(3) 0.34828(19) 0.0364(5) Uani d PD 0.786(3) 1 A 1
    H H2AA 0.6808 0.8745 0.3599 0.044 Uiso calc PR 0.786(3) 1 A 1
    C C3A' 0.5401(3) 0.7671(3) 0.2502(2) 0.0393(5) Uani d PD 0.786(3) 1 A 1
    C C4A' 0.4276(3) 0.6688(3) 0.2359(2) 0.0466(7) Uani d PD 0.786(3) 1 A 1
    H H4AA 0.4685 0.5832 0.2497 0.056 Uiso calc PR 0.786(3) 1 A 1
    H H4AB 0.3677 0.6704 0.1666 0.056 Uiso calc PR 0.786(3) 1 A 1
    C C5A' 0.3411(3) 0.6942(3) 0.3040(2) 0.0437(7) Uani d PD 0.786(3) 1 A 1
    H H5AA 0.2954 0.7784 0.2855 0.052 Uiso calc PR 0.786(3) 1 A 1
    C C6A' 0.4363(3) 0.7032(3) 0.4122(2) 0.0421(6) Uani d PD 0.786(3) 1 A 1
    H H6AA 0.3828 0.7308 0.4542 0.051 Uiso calc PR 0.786(3) 1 A 1
    H H6AB 0.4738 0.6181 0.4347 0.051 Uiso calc PR 0.786(3) 1 A 1
    C C7A' 0.2296(4) 0.5931(4) 0.2902(3) 0.0558(9) Uani d P 0.786(3) 1 A 1
    H H7AA 0.1709 0.5922 0.2215 0.084 Uiso calc PR 0.786(3) 1 A 1
    H H7AB 0.1753 0.6132 0.3324 0.084 Uiso calc PR 0.786(3) 1 A 1
    H H7AC 0.2718 0.5096 0.3079 0.084 Uiso calc PR 0.786(3) 1 A 1
    O O3B' 0.5921(10) 0.7747(12) 0.1904(6) 0.0530(5) Uani d PD 0.214(3) 1 A 2
    C C1B' 0.5549(9) 0.7864(5) 0.4272(2) 0.0339(4) Uani d PD 0.214(3) 1 A 2
    C C2B' 0.5841(11) 0.8367(12) 0.3478(6) 0.0364(5) Uani d PD 0.214(3) 1 A 2
    H H2BA 0.6405 0.9093 0.3552 0.044 Uiso calc PR 0.214(3) 1 A 2
    C C3B' 0.5260(10) 0.7750(12) 0.2512(7) 0.0393(5) Uani d PD 0.214(3) 1 A 2
    C C4B' 0.3941(10) 0.7012(12) 0.2334(7) 0.0466(7) Uani d PD 0.214(3) 1 A 2
    H H4BA 0.3842 0.6399 0.1795 0.056 Uiso calc PR 0.214(3) 1 A 2
    H H4BB 0.3169 0.7612 0.2119 0.056 Uiso calc PR 0.214(3) 1 A 2
    C C5B' 0.3867(10) 0.6284(10) 0.3246(6) 0.0437(7) Uani d PD 0.214(3) 1 A 2
    H H5BA 0.4570 0.5600 0.3395 0.052 Uiso calc PR 0.214(3) 1 A 2
    C C6B' 0.4207(11) 0.7179(13) 0.4147(8) 0.0421(6) Uani d PD 0.214(3) 1 A 2
    H H6BA 0.3470 0.7808 0.4053 0.051 Uiso calc PR 0.214(3) 1 A 2
    H H6BB 0.4282 0.6680 0.4744 0.051 Uiso calc PR 0.214(3) 1 A 2
    C C7B' 0.2415(16) 0.5623(17) 0.3043(14) 0.0558(9) Uani d P 0.214(3) 1 A 2
    H H7BA 0.1711 0.6277 0.2920 0.084 Uiso calc PR 0.214(3) 1 A 2
    H H7BB 0.2423 0.5120 0.3617 0.084 Uiso calc PR 0.214(3) 1 A 2
    H H7BC 0.2225 0.5068 0.2469 0.084 Uiso calc PR 0.214(3) 1 A 2
loop_
    _atom_site_aniso_label
    _atom_site_aniso_U_11
    _atom_site_aniso_U_22
    _atom_site_aniso_U_33
    _atom_site_aniso_U_12
    _atom_site_aniso_U_13
    _atom_site_aniso_U_23
    Cl 0.0536(4) 0.0905(5) 0.0885(6) 0.0121(3) 0.0112(4) -0.0009(4)
    S 0.0462(3) 0.0526(3) 0.0352(3) -0.0116(2) 0.0040(2) -0.00969(19)
    O1 0.0640(10) 0.0465(9) 0.0670(11) -0.0130(8) 0.0142(8) 0.0008(8)
    O2 0.0764(12) 0.0880(12) 0.0396(9) -0.0123(11) 0.0081(8) -0.0268(9)
    N 0.0399(8) 0.0581(10) 0.0253(7) -0.0102(7) 0.0103(6) -0.0050(7)
    C1 0.0329(9) 0.0557(11) 0.0368(10) -0.0111(8) 0.0019(8) 0.0004(8)
    C2 0.0531(11) 0.0599(13) 0.0486(12) -0.0120(10) 0.0170(10) 0.0062(10)
    C3 0.0536(12) 0.0721(16) 0.0600(14) -0.0106(12) 0.0243(10) 0.0014(12)
    C4 0.0339(10) 0.0649(14) 0.0592(14) -0.0056(10) 0.0026(9) -0.0020(12)
    C5 0.0433(11) 0.0763(16) 0.0511(13) -0.0075(11) 0.0044(10) 0.0162(12)
    C6 0.0404(10) 0.0725(15) 0.0426(11) -0.0100(10) 0.0070(9) 0.0114(10)
    O3A' 0.0683(9) 0.0686(13) 0.0278(8) -0.0041(9) 0.0235(7) 0.0011(7)
    C1A' 0.0317(8) 0.0430(9) 0.0264(8) -0.0005(7) 0.0083(6) 0.0000(7)
    C2A' 0.0329(9) 0.0498(11) 0.0272(9) -0.0061(9) 0.0108(7) -0.0035(8)
    C3A' 0.0405(10) 0.0513(11) 0.0274(9) 0.0008(9) 0.0129(8) -0.0024(8)
    C4A' 0.0476(14) 0.0558(16) 0.0347(11) -0.0052(12) 0.0112(10) -0.0115(10)
    C5A' 0.0333(11) 0.0538(15) 0.0403(13) -0.0072(10) 0.0071(9) -0.0063(11)
    C6A' 0.0367(10) 0.0599(13) 0.0313(9) -0.0072(9) 0.0132(8) 0.0001(9)
    C7A' 0.0404(11) 0.0595(19) 0.0639(17) -0.0150(12) 0.0122(11) -0.0074(14)
    O3B' 0.0683(9) 0.0686(13) 0.0278(8) -0.0041(9) 0.0235(7) 0.0011(7)
    C1B' 0.0317(8) 0.0430(9) 0.0264(8) -0.0005(7) 0.0083(6) 0.0000(7)
    C2B' 0.0329(9) 0.0498(11) 0.0272(9) -0.0061(9) 0.0108(7) -0.0035(8)
    C3B' 0.0405(10) 0.0513(11) 0.0274(9) 0.0008(9) 0.0129(8) -0.0024(8)
    C4B' 0.0476(14) 0.0558(16) 0.0347(11) -0.0052(12) 0.0112(10) -0.0115(10)
    C5B' 0.0333(11) 0.0538(15) 0.0403(13) -0.0072(10) 0.0071(9) -0.0063(11)
    C6B' 0.0367(10) 0.0599(13) 0.0313(9) -0.0072(9) 0.0132(8) 0.0001(9)
    C7B' 0.0404(11) 0.0595(19) 0.0639(17) -0.0150(12) 0.0122(11) -0.0074(14)
_geom_special_details
;
All e.s.d.'s (except the e.s.d. in the dihedral angle between two l.s. planes)
are estimated using the full covariance matrix. The cell e.s.d.'s are taken
into account individually in the estimation of e.s.d.'s in distances, angles
and torsion angles; correlations between e.s.d.'s in cell parameters are only
used when they are defined by crystal symmetry. An approximate (isotropic)
treatment of cell e.s.d.'s is used for estimating e.s.d.'s involving l.s.
planes.
;
loop_
    _geom_bond_atom_site_label_1
    _geom_bond_atom_site_label_2
    _geom_bond_site_symmetry_2
    _geom_bond_distance
    _geom_bond_publ_flag
    Cl C4 . 1.740(3) ?
    S O1 . 1.426(2) ?
    S O2 . 1.431(2) ?
    S N . 1.6400(17) ?
    S C1 . 1.768(2) ?
    N C1B' . 1.384(2) ?
    N C1A' . 1.3843(18) ?
    N H1N . 0.833(16) ?
    C1 C2 . 1.382(4) ?
    C1 C6 . 1.383(3) ?
    C2 C3 . 1.375(4) ?
    C2 H2A . 0.9300 ?
    C3 C4 . 1.365(4) ?
    C3 H3A . 0.9300 ?
    C4 C5 . 1.384(4) ?
    C5 C6 . 1.373(4) ?
    C5 H5A . 0.9300 ?
    C6 H6A . 0.9300 ?
    O3A' C3A' . 1.251(4) ?
    C1A' C2A' . 1.356(4) ?
    C1A' C6A' . 1.498(4) ?
    C2A' C3A' . 1.437(3) ?
    C2A' H2AA . 0.9300 ?
    C3A' C4A' . 1.496(4) ?
    C4A' C5A' . 1.525(4) ?
    C4A' H4AA . 0.9700 ?
    C4A' H4AB . 0.9700 ?
    C5A' C7A' . 1.509(5) ?
    C5A' C6A' . 1.524(4) ?
    C5A' H5AA . 0.9800 ?
    C6A' H6AA . 0.9700 ?
    C6A' H6AB . 0.9700 ?
    C7A' H7AA . 0.9600 ?
    C7A' H7AB . 0.9600 ?
    C7A' H7AC . 0.9600 ?
    O3B' C3B' . 1.252(12) ?
    C1B' C2B' . 1.355(10) ?
    C1B' C6B' . 1.499(11) ?
    C2B' C3B' . 1.446(11) ?
    C2B' H2BA . 0.9300 ?
    C3B' C4B' . 1.494(12) ?
    C4B' C5B' . 1.514(12) ?
    C4B' H4BA . 0.9700 ?
    C4B' H4BB . 0.9700 ?
    C5B' C6B' . 1.519(12) ?
    C5B' C7B' . 1.570(18) ?
    C5B' H5BA . 0.9800 ?
    C6B' H6BA . 0.9700 ?
    C6B' H6BB . 0.9700 ?
    C7B' H7BA . 0.9600 ?
    C7B' H7BB . 0.9600 ?
    C7B' H7BC . 0.9600 ?
loop_
    _geom_angle_atom_site_label_1
    _geom_angle_atom_site_label_2
    _geom_angle_atom_site_label_3
    _geom_angle_site_symmetry_1
    _geom_angle_site_symmetry_3
    _geom_angle
    _geom_angle_publ_flag
    O1 S O2 . . 120.11(14) ?
    O1 S N . . 109.11(10) ?
    O2 S N . . 104.28(12) ?
    O1 S C1 . . 108.39(12) ?
    O2 S C1 . . 108.34(13) ?
    N S C1 . . 105.70(10) ?
    C1B' N S . . 127.4(4) ?
    C1A' N S . . 125.70(16) ?
    C1B' N H1N . . 114.7(17) ?
    C1A' N H1N . . 118.3(16) ?
    S N H1N . . 110.6(15) ?
    C2 C1 C6 . . 121.0(2) ?
    C2 C1 S . . 120.28(19) ?
    C6 C1 S . . 118.7(2) ?
    C3 C2 C1 . . 119.1(2) ?
    C3 C2 H2A . . 120.5 ?
    C1 C2 H2A . . 120.5 ?
    C4 C3 C2 . . 119.8(3) ?
    C4 C3 H3A . . 120.1 ?
    C2 C3 H3A . . 120.1 ?
    C3 C4 C5 . . 121.7(3) ?
    C3 C4 Cl . . 119.5(2) ?
    C5 C4 Cl . . 118.9(2) ?
    C6 C5 C4 . . 118.8(3) ?
    C6 C5 H5A . . 120.6 ?
    C4 C5 H5A . . 120.6 ?
    C5 C6 C1 . . 119.7(3) ?
    C5 C6 H6A . . 120.2 ?
    C1 C6 H6A . . 120.2 ?
    C2A' C1A' N . . 125.3(2) ?
    C2A' C1A' C6A' . . 121.7(2) ?
    N C1A' C6A' . . 112.7(2) ?
    C1A' C2A' C3A' . . 121.3(2) ?
    C1A' C2A' H2AA . . 119.4 ?
    C3A' C2A' H2AA . . 119.4 ?
    O3A' C3A' C2A' . . 120.4(3) ?
    O3A' C3A' C4A' . . 120.9(2) ?
    C2A' C3A' C4A' . . 118.7(3) ?
    C3A' C4A' C5A' . . 111.9(2) ?
    C3A' C4A' H4AA . . 109.2 ?
    C5A' C4A' H4AA . . 109.2 ?
    C3A' C4A' H4AB . . 109.2 ?
    C5A' C4A' H4AB . . 109.2 ?
    H4AA C4A' H4AB . . 107.9 ?
    C7A' C5A' C6A' . . 112.3(3) ?
    C7A' C5A' C4A' . . 111.5(3) ?
    C6A' C5A' C4A' . . 109.4(2) ?
    C7A' C5A' H5AA . . 107.8 ?
    C6A' C5A' H5AA . . 107.8 ?
    C4A' C5A' H5AA . . 107.8 ?
    C1A' C6A' C5A' . . 112.1(2) ?
    C1A' C6A' H6AA . . 109.2 ?
    C5A' C6A' H6AA . . 109.2 ?
    C1A' C6A' H6AB . . 109.2 ?
    C5A' C6A' H6AB . . 109.2 ?
    H6AA C6A' H6AB . . 107.9 ?
    C2B' C1B' N . . 120.6(6) ?
    C2B' C1B' C6B' . . 121.5(6) ?
    N C1B' C6B' . . 112.0(6) ?
    C1B' C2B' C3B' . . 118.6(9) ?
    C1B' C2B' H2BA . . 120.7 ?
    C3B' C2B' H2BA . . 120.7 ?
    O3B' C3B' C2B' . . 120.0(9) ?
    O3B' C3B' C4B' . . 122.7(9) ?
    C2B' C3B' C4B' . . 117.0(9) ?
    C3B' C4B' C5B' . . 113.7(8) ?
    C3B' C4B' H4BA . . 108.8 ?
    C5B' C4B' H4BA . . 108.8 ?
    C3B' C4B' H4BB . . 108.8 ?
    C5B' C4B' H4BB . . 108.8 ?
    H4BA C4B' H4BB . . 107.7 ?
    C4B' C5B' C6B' . . 110.5(9) ?
    C4B' C5B' C7B' . . 111.5(9) ?
    C6B' C5B' C7B' . . 111.2(10) ?
    C4B' C5B' H5BA . . 107.8 ?
    C6B' C5B' H5BA . . 107.8 ?
    C7B' C5B' H5BA . . 107.8 ?
    C1B' C6B' C5B' . . 109.7(8) ?
    C1B' C6B' H6BA . . 109.7 ?
    C5B' C6B' H6BA . . 109.7 ?
    C1B' C6B' H6BB . . 109.7 ?
    C5B' C6B' H6BB . . 109.7 ?
    H6BA C6B' H6BB . . 108.2 ?
    C5B' C7B' H7BA . . 109.5 ?
    C5B' C7B' H7BB . . 109.5 ?
    H7BA C7B' H7BB . . 109.5 ?
    C5B' C7B' H7BC . . 109.5 ?
    H7BA C7B' H7BC . . 109.5 ?
    H7BB C7B' H7BC . . 109.5 ?
loop_
    _geom_torsion_atom_site_label_1
    _geom_torsion_atom_site_label_2
    _geom_torsion_atom_site_label_3
    _geom_torsion_atom_site_label_4
    _geom_torsion_site_symmetry_1
    _geom_torsion_site_symmetry_2
    _geom_torsion_site_symmetry_3
    _geom_torsion_site_symmetry_4
    _geom_torsion
    _geom_torsion_publ_flag
    O1 S N C1B' . . . . 53.1(4) ?
    O2 S N C1B' . . . . -177.4(4) ?
    C1 S N C1B' . . . . -63.2(4) ?
    O1 S N C1A' . . . . 48.0(2) ?
    O2 S N C1A' . . . . 177.5(2) ?
    C1 S N C1A' . . . . -68.4(2) ?
    O1 S C1 C2 . . . . -9.0(2) ?
    O2 S C1 C2 . . . . -140.8(2) ?
    N S C1 C2 . . . . 107.90(19) ?
    O1 S C1 C6 . . . . 169.99(18) ?
    O2 S C1 C6 . . . . 38.1(2) ?
    N S C1 C6 . . . . -73.15(19) ?
    C6 C1 C2 C3 . . . . -0.4(4) ?
    S C1 C2 C3 . . . . 178.6(2) ?
    C1 C2 C3 C4 . . . . 0.4(4) ?
    C2 C3 C4 C5 . . . . -0.2(4) ?
    C2 C3 C4 Cl . . . . -179.7(2) ?
    C3 C4 C5 C6 . . . . 0.0(4) ?
    Cl C4 C5 C6 . . . . 179.5(2) ?
    C4 C5 C6 C1 . . . . 0.0(4) ?
    C2 C1 C6 C5 . . . . 0.2(4) ?
    S C1 C6 C5 . . . . -178.8(2) ?
    C1B' N C1A' C2A' . . . . -121(6) ?
    S N C1A' C2A' . . . . -6.9(4) ?
    C1B' N C1A' C6A' . . . . 53(6) ?
    S N C1A' C6A' . . . . 167.16(19) ?
    N C1A' C2A' C3A' . . . . 178.3(3) ?
    C6A' C1A' C2A' C3A' . . . . 4.8(4) ?
    C1A' C2A' C3A' O3A' . . . . 171.7(3) ?
    C1A' C2A' C3A' C4A' . . . . -7.5(4) ?
    O3A' C3A' C4A' C5A' . . . . -146.2(3) ?
    C2A' C3A' C4A' C5A' . . . . 33.0(4) ?
    C3A' C4A' C5A' C7A' . . . . -178.9(3) ?
    C3A' C4A' C5A' C6A' . . . . -54.2(3) ?
    C2A' C1A' C6A' C5A' . . . . -27.7(4) ?
    N C1A' C6A' C5A' . . . . 158.0(2) ?
    C7A' C5A' C6A' C1A' . . . . 175.5(3) ?
    C4A' C5A' C6A' C1A' . . . . 51.3(3) ?
    C1A' N C1B' C2B' . . . . 40(5) ?
    S N C1B' C2B' . . . . -28.9(10) ?
    C1A' N C1B' C6B' . . . . -113(6) ?
    S N C1B' C6B' . . . . 177.9(6) ?
    N C1B' C2B' C3B' . . . . 179.2(8) ?
    C6B' C1B' C2B' C3B' . . . . -30.1(15) ?
    C1B' C2B' C3B' O3B' . . . . -147.4(12) ?
    C1B' C2B' C3B' C4B' . . . . 26.1(16) ?
    O3B' C3B' C4B' C5B' . . . . 135.8(12) ?
    C2B' C3B' C4B' C5B' . . . . -37.6(15) ?
    C3B' C4B' C5B' C6B' . . . . 51.1(13) ?
    C3B' C4B' C5B' C7B' . . . . 175.3(11) ?
    C2B' C1B' C6B' C5B' . . . . 43.2(13) ?
    N C1B' C6B' C5B' . . . . -163.8(7) ?
    C4B' C5B' C6B' C1B' . . . . -51.6(11) ?
    C7B' C5B' C6B' C1B' . . . . -175.9(10) ?
loop_
    _geom_hbond_atom_site_label_D
    _geom_hbond_atom_site_label_H
    _geom_hbond_atom_site_label_A
    _geom_hbond_site_symmetry_A
    _geom_hbond_distance_DH
    _geom_hbond_distance_HA
    _geom_hbond_distance_DA
    _geom_hbond_angle_DHA
    N H1N O3B' 4_576 0.833(16) 1.913(19) 2.729(10) 166(2)
    N H1N O3A' 4_576 0.833(16) 1.951(17) 2.777(3) 171(2)
    C5 H5A O2 2_746 0.93 2.53 3.337(3) 145.3
data_global
_journal_date_recd_electronic     2011-07-25
_journal_date_accepted     2011-07-29
_journal_name_full     'Acta Crystallographica, Section E'
_journal_year     2011
_journal_volume     67
_journal_issue      9
_journal_page_first     o2272
_journal_page_last     o2273
_journal_paper_category     QO
_journal_coeditor_code     HG5071
_publ_contact_author_name     'Ray J. Butcher'
_publ_contact_author_address
;
Department of Chemistry
Howard University
525 College Street NW
Washington DC 20059
USA
;
_publ_contact_author_email     'rbutcher99@yahoo.com'
_publ_contact_author_fax     '202-806-5442'
_publ_contact_author_phone     '202-806-9892'
_publ_section_title
;
3-(4-Chlorobenzenesulfonamido)-5-methylcyclohex-2-en-1-one
;
loop_
    _publ_author_name
    _publ_author_footnote
    _publ_author_address
    'Jackson, Patrice L.' ?
;
College of Pharmacy
University of Maryland Eastern Shore
Princess Anne
MD 21853
USA
;
    'North, Henry' .
;
Department of Pharmaceutical Sciences
Howard University
2300 4th Street NW
Washington
DC 20059
USA
;
    'Alexander, Mariano S.' .
;
Department of Pharmaceutical Sciences
Howard University
2300 4th Street NW
Washington
DC 20059
USA
;
    'Assey, Gervas E.' .
;
Department of Chemistry
Howard University
525 College Street NW
Washington
DC 20059
USA
;
    'Scott, Kenneth R.' .
;
Department of Pharmaceutical Sciences
Howard University
2300 4th Street NW
Washington
DC 20059
USA
;
    'Butcher, Ray J.' .
;
Department of Chemistry
Howard University
525 College Street NW
Washington
DC 20059
USA
;
