# Supplementary material for: 3-(4-Chloro­benzene­sulfonamido)-5-methyl­cyclo­hex-2-en-1-one
Source: Acta Crystallogr Sect E Struct Rep Online. 2011 Aug 6;67(Pt 9):o2272–3. doi: 10.1107/S1600536811030662 (PMC3200777; doi:10.1107/S1600536811030662)
Supplement: Supplementary file 2 [file e-67-o2272-Isup2.hkl]

# 
# h,k,l, Fc-squared, Fo-squared, sigma(Fo-squared) and status flag 
# 
data_I
_shelx_title ' 5Me4Cl in P2(1)/c' 
_shelx_refln_list_code          4 
_shelx_F_calc_maximum      114.75 
_exptl_crystal_F_000       624.00 
_reflns_d_resolution_high  0.7891 
 
loop_ 
 _symmetry_equiv_pos_as_xyz 
 'x, y, z' 
 '-x, y+1/2, -z+1/2' 
 '-x, -y, -z' 
 'x, -y-1/2, z-1/2' 
 
_cell_length_a    10.2031 
_cell_length_b    10.3267 
_cell_length_c    14.1217 
_cell_angle_alpha  90.000 
_cell_angle_beta  108.989 
_cell_angle_gamma  90.000 
 
_shelx_F_squared_multiplier     1.000 
 
loop_ 
 _refln_index_h 
 _refln_index_k 
 _refln_index_l 
 _refln_F_squared_calc 
 _refln_F_squared_meas 
 _refln_F_squared_sigma 
 _refln_observed_status 
   1   0   0      665.28      505.27      3.62 o 
   2   0   0     1454.61     1209.07      8.32 o 
   3   0   0      481.81      543.50      6.76 o 
   4   0   0     4089.95     3382.06     14.52 o 
   5   0   0     3837.00     3461.79     25.00 o 
   6   0   0    11850.50     9561.53     32.86 o 
   7   0   0      686.15      607.08      6.64 o 
   8   0   0      421.04      265.20      6.83 o 
   9   0   0      953.48      718.86     34.76 o 
  10   0   0      156.03      134.49      5.09 o 
  11   0   0      139.64      175.04      6.22 o 
   1   1   0      981.84     1035.91      5.33 o 
   2   1   0      377.70      370.61      3.59 o 
   3   1   0     1271.92     1139.22      7.35 o 
   4   1   0      909.56      830.67     23.19 o 
   5   1   0      455.89      398.04      3.96 o 
   6   1   0       59.70       64.86      2.42 o 
   7   1   0      268.38      209.24      3.63 o 
   8   1   0        8.33        6.65      0.77 o 
   9   1   0       28.75       21.32      1.14 o 
  10   1   0       14.00       15.67      2.25 o 
  11   1   0       27.18       28.54      2.69 o 
  12   1   0       14.17       49.30      5.56 o 
   0   2   0     2489.64     2427.83      5.98 o 
   1   2   0     3599.71     3688.78    151.08 o 
   3   2   0     1021.52     1130.92     53.90 o 
   4   2   0    12462.87    11815.90     22.80 o 
   5   2   0      612.16      598.22     10.30 o 
   6   2   0      166.03      107.23      8.06 o 
   7   2   0      855.33      771.47     58.49 o 
   8   2   0     1076.47      861.61     16.25 o 
   9   2   0      120.67      108.63      2.57 o 
  10   2   0       47.11       38.20      2.77 o 
  11   2   0      149.65      177.73      5.32 o 
  12   2   0        9.69       24.96      3.59 o 
   1   3   0        7.82        8.05      1.99 o 
   2   3   0      166.14      172.66      3.71 o 
   3   3   0     2343.60     2407.59     61.85 o 
   4   3   0      252.82      234.32     12.15 o 
   5   3   0       10.15       14.76      2.95 o 
   6   3   0       68.34       75.41      9.02 o 
   7   3   0      116.97       96.49     16.39 o 
   8   3   0       45.74       31.47      1.35 o 
   9   3   0       25.23       25.14      1.15 o 
  10   3   0        0.03        2.41      1.40 o 
  11   3   0      131.45      170.38      4.76 o 
   0   4   0     1130.64      992.72    124.27 o 
   1   4   0      138.51      177.41      3.87 o 
   2   4   0      500.09      490.19     16.94 o 
   3   4   0      562.51      591.63     10.97 o 
   4   4   0      439.83      409.53     36.15 o 
   5   4   0        2.10        7.10      5.20 o 
   6   4   0       91.37      100.90      9.70 o 
   7   4   0       78.84       72.53      1.62 o 
   8   4   0       78.85       57.87      3.18 o 
   9   4   0       59.89       58.61      1.58 o 
  10   4   0       25.88       28.68      5.38 o 
  11   4   0        0.07        0.33      1.32 o 
   1   5   0       47.20       58.94      6.19 o 
   2   5   0        9.31       18.39      1.39 o 
   3   5   0        2.79       -1.39      1.39 o 
   4   5   0        0.55        7.90      4.42 o 
   5   5   0       33.27       52.97      8.20 o 
   6   5   0      331.79      274.59      5.40 o 
   7   5   0       12.64        8.44      1.10 o 
   8   5   0       33.31       26.93      1.15 o 
   9   5   0       13.83       16.26      1.14 o 
  10   5   0       17.25       19.52      1.58 o 
  11   5   0        9.83       18.46      1.77 o 
   0   6   0      157.39      177.79     36.59 o 
   1   6   0      127.83      115.67      2.52 o 
   2   6   0      350.12      333.02      5.81 o 
   3   6   0       47.13       56.73      2.00 o 
   4   6   0      878.59      681.58      6.97 o 
   5   6   0      206.15      209.53      4.40 o 
   6   6   0       15.53       14.37      1.87 o 
   7   6   0        8.72       11.72      1.24 o 
   8   6   0       58.79       68.62      2.55 o 
   9   6   0        1.27        1.36      1.03 o 
  10   6   0      116.70      151.45      2.33 o 
   1   7   0      134.90      132.73      4.13 o 
   2   7   0        9.86       13.95      1.18 o 
   3   7   0     1208.20     1082.94    100.79 o 
   4   7   0      154.69      141.76      9.43 o 
   5   7   0       88.49       57.54      1.52 o 
   6   7   0        0.57        0.98      0.73 o 
   7   7   0        5.09        4.25      0.93 o 
   8   7   0      199.11      209.52      4.24 o 
   9   7   0       19.08       21.95      1.88 o 
  10   7   0       19.62       30.34      1.49 o 
   0   8   0      585.62      607.91     11.45 o 
   1   8   0      162.39      205.79      6.69 o 
   2   8   0       26.79       24.21      1.37 o 
   3   8   0       16.03       16.93      1.17 o 
   4   8   0        0.31        1.17      0.73 o 
   5   8   0        1.60        1.39      0.66 o 
   6   8   0      174.43      168.90      3.29 o 
   7   8   0       38.18       54.67      2.16 o 
   8   8   0       28.87       31.79      1.82 o 
   9   8   0        0.11        0.65      0.99 o 
   1   9   0      798.59      761.09     18.81 o 
   2   9   0      158.95      156.62      5.22 o 
   3   9   0      113.80      101.72     10.23 o 
   4   9   0        3.97        3.25      0.68 o 
   5   9   0      429.76      424.52     27.06 o 
   6   9   0       43.93       42.36      1.78 o 
   7   9   0      170.66      214.43      3.44 o 
   8   9   0       25.18       33.73      1.48 o 
   0  10   0      151.31      167.46      3.15 o 
   1  10   0        0.20       -0.11      0.70 o 
   2  10   0        0.04       -0.08      0.66 o 
   3  10   0       13.26       13.42      2.41 o 
   4  10   0        0.27        0.30      0.83 o 
   5  10   0        9.76       11.33      2.06 o 
   6  10   0        2.90        5.05      0.94 o 
   7  10   0        5.69        7.15      0.83 o 
   1  11   0      192.15      192.68     12.50 o 
   2  11   0        4.21        3.75      0.53 o 
   3  11   0      163.88      137.58      2.30 o 
   4  11   0        6.01        3.98      0.74 o 
   0  12   0        2.63        3.24      0.51 o 
   1  12   0        0.50        1.04      0.34 o 
   2  12   0       56.16       55.12      1.18 o 
   3  12   0        0.46        1.12      0.48 o 
 -12   1   1       29.14       70.23      5.38 o 
 -11   1   1        3.70        4.43      2.13 o 
 -10   1   1      257.71      232.01      4.24 o 
  -9   1   1      321.27      253.81      4.95 o 
  -8   1   1      680.52      570.20      7.45 o 
  -7   1   1      452.55      369.83     13.65 o 
  -6   1   1     1279.79     1112.79      7.34 o 
  -5   1   1      509.94      383.15     13.30 o 
  -4   1   1       65.46       53.65      3.02 o 
  -3   1   1     5105.54     4627.15     36.05 o 
  -2   1   1     7220.50     6936.57     18.86 o 
  -1   1   1     3443.78     3392.32      6.07 o 
   0   1   1     1192.85     1142.72     14.72 o 
   2   1   1      144.42      154.45     19.44 o 
   3   1   1     1920.46     1743.63     62.56 o 
   4   1   1      452.01      414.62      8.18 o 
   5   1   1      494.64      456.07      8.73 o 
   6   1   1       12.70       14.70      0.99 o 
   7   1   1       10.75       10.97      1.52 o 
   8   1   1       45.60       28.65      1.55 o 
   9   1   1        0.47        2.81      1.09 o 
  10   1   1       16.42       15.01      2.10 o 
  11   1   1        0.20        7.07      2.96 o 
 -12   2   1        0.91        1.17      2.88 o 
 -11   2   1       22.03       28.14      2.88 o 
 -10   2   1        2.20        4.65      1.59 o 
  -9   2   1      269.32      215.50      4.11 o 
  -8   2   1        3.77        4.12      0.79 o 
  -7   2   1      948.50      810.93     49.92 o 
  -6   2   1      134.76      158.44      6.54 o 
  -5   2   1     2254.07     2177.81    187.56 o 
  -4   2   1       55.61       60.09      3.79 o 
  -3   2   1        3.97       12.04      4.33 o 
  -2   2   1     3192.98     2880.50     12.75 o 
  -1   2   1     7562.47     7361.13     19.31 o 
   0   2   1      387.56      414.54     10.60 o 
   2   2   1     3801.08     3669.00     36.71 o 
   3   2   1      662.24      751.68     59.55 o 
   4   2   1      344.40      297.66      3.19 o 
   5   2   1     1119.92      958.59     31.59 o 
   6   2   1      517.17      448.17     53.48 o 
   7   2   1      271.18      168.80      3.75 o 
   8   2   1      191.37      147.14      2.23 o 
   9   2   1       35.12       23.85      1.04 o 
  10   2   1      243.75      215.73     15.19 o 
  11   2   1        7.27       10.13      2.75 o 
 -11   3   1      203.38      304.90     69.59 o 
 -10   3   1      100.25      103.81      3.98 o 
  -9   3   1        4.49        4.39      0.85 o 
  -8   3   1        1.44        5.04      0.93 o 
  -7   3   1      120.22       95.45      7.98 o 
  -6   3   1       77.67       98.00      5.69 o 
  -5   3   1     2341.82     2373.93     13.47 o 
  -4   3   1     2394.63     2652.20     71.15 o 
  -3   3   1      225.15      247.97     12.38 o 
  -2   3   1     2220.46     2300.26    104.97 o 
  -1   3   1     2725.50     2681.40     14.27 o 
   0   3   1      554.46      489.55      5.29 o 
   2   3   1     1810.50     1978.84      7.91 o 
   3   3   1      320.39      337.26      3.51 o 
   4   3   1      765.05      823.25     11.01 o 
   5   3   1        1.27        1.22      0.92 o 
   6   3   1       59.48       37.40      6.96 o 
   7   3   1        0.55        2.20      0.67 o 
   8   3   1       96.80       67.79      1.55 o 
   9   3   1       34.61       25.78      1.82 o 
  10   3   1        1.92       12.12      4.68 o 
  11   3   1        6.85        4.66      2.29 o 
 -11   4   1       60.05       82.53     10.09 o 
 -10   4   1        3.96        3.63      1.22 o 
  -9   4   1       43.99       48.98      2.18 o 
  -8   4   1       43.85       51.55      1.22 o 
  -7   4   1      288.58      259.73      3.80 o 
  -6   4   1      109.45      104.62      6.41 o 
  -5   4   1      664.74      622.16     40.70 o 
  -4   4   1      166.44      171.74      3.47 o 
  -3   4   1     8525.14     8623.98     37.00 o 
  -2   4   1       57.01      135.39     12.98 o 
  -1   4   1      328.96      274.81     12.09 o 
   0   4   1     1593.59     1630.03     50.60 o 
   1   4   1      845.37      785.38      4.57 o 
   2   4   1      691.41      715.18      6.14 o 
   3   4   1     3686.94     3252.75     31.67 o 
   4   4   1      724.49      914.64     13.68 o 
   5   4   1      272.40      205.79     13.50 o 
   6   4   1      796.93      685.84      7.65 o 
   7   4   1      235.21      178.31      2.74 o 
   8   4   1      205.54      161.64      2.86 o 
   9   4   1      143.94      144.57      3.00 o 
  10   4   1       25.49       38.80      5.36 o 
  11   4   1       62.13       85.94      2.98 o 
 -11   5   1        0.37        1.57      1.08 o 
 -10   5   1       26.83       37.15      2.58 o 
  -9   5   1       35.83       35.86      1.30 o 
  -8   5   1       20.27       18.86      1.01 o 
  -7   5   1      190.70      163.68      3.69 o 
  -6   5   1       75.10       84.82     10.82 o 
  -5   5   1       29.60       37.97      2.01 o 
  -4   5   1      605.81      686.42     92.21 o 
  -3   5   1     2104.06     2087.19     61.05 o 
  -2   5   1       17.71       13.82      1.76 o 
  -1   5   1      368.83      414.88     21.92 o 
   0   5   1      168.05      118.74      4.19 o 
   1   5   1      125.65      131.56      3.84 o 
   2   5   1     3574.28     3480.82     67.53 o 
   3   5   1      662.75      598.24     40.33 o 
   4   5   1      182.79      144.86     26.85 o 
   5   5   1      376.75      351.67      5.38 o 
   6   5   1      372.48      323.67      4.29 o 
   7   5   1      107.37       81.49      2.03 o 
   8   5   1       12.84       16.09      1.06 o 
   9   5   1       20.02       18.03      1.41 o 
  10   5   1       31.69       34.88      1.56 o 
 -10   6   1       22.05       26.67      1.43 o 
  -9   6   1       29.31       25.30      1.35 o 
  -8   6   1        0.27        1.62      0.86 o 
  -7   6   1       12.64        6.96      0.90 o 
  -6   6   1       41.15       36.06      1.59 o 
  -5   6   1       50.35       56.11     30.57 o 
  -4   6   1       98.14       96.73      2.97 o 
  -3   6   1       53.30       56.74      4.25 o 
  -2   6   1       61.28       55.91      2.49 o 
  -1   6   1      875.57      862.54     56.68 o 
   0   6   1       59.96       72.01      1.54 o 
   1   6   1       16.94       14.67      0.97 o 
   2   6   1       14.51       20.00      4.03 o 
   3   6   1      353.22      342.05      7.48 o 
   4   6   1       78.67       89.92      2.92 o 
   5   6   1      334.41      296.00      3.21 o 
   6   6   1       54.06       42.66      1.23 o 
   7   6   1       11.96        9.31      1.03 o 
   8   6   1       57.49       56.64      1.74 o 
   9   6   1       20.30       19.64      1.28 o 
  10   6   1       27.97       46.07      1.37 o 
 -10   7   1        9.37       13.62      1.27 o 
  -9   7   1       28.65       30.38      1.94 o 
  -8   7   1       26.21       28.56      1.93 o 
  -7   7   1       12.56       13.68      1.18 o 
  -6   7   1       53.23       47.81      1.46 o 
  -5   7   1        4.14        3.41      0.76 o 
  -4   7   1      251.74      188.56      3.99 o 
  -3   7   1      124.09      156.00     28.74 o 
  -2   7   1      561.00      557.44      7.43 o 
  -1   7   1      153.24      158.15      6.00 o 
   0   7   1      241.72      263.72     20.78 o 
   1   7   1       22.58       22.37      2.82 o 
   2   7   1      203.48      190.20     28.54 o 
   3   7   1      645.78      707.35      9.48 o 
   4   7   1      582.53      539.48      9.15 o 
   5   7   1       10.59       12.47      1.08 o 
   6   7   1       28.57       31.22      1.80 o 
   7   7   1       71.03       69.49      4.12 o 
   8   7   1      176.90      196.82      4.08 o 
   9   7   1      112.76      147.15      3.36 o 
  10   7   1       15.27       33.94      1.23 o 
  -9   8   1       73.43       82.35      2.23 o 
  -8   8   1        9.60        8.64      1.34 o 
  -7   8   1       34.94       49.98      2.12 o 
  -6   8   1       79.78       88.33      1.78 o 
  -5   8   1      302.96      273.55     14.76 o 
  -4   8   1       40.62       50.55      1.30 o 
  -3   8   1       85.57       70.62      1.72 o 
  -2   8   1      255.72      267.13      6.07 o 
  -1   8   1      164.43      193.20     18.39 o 
   0   8   1       17.06       17.28      3.97 o 
   1   8   1        0.05       30.89      1.92 o 
   2   8   1      346.54      346.64      5.39 o 
   3   8   1       65.51       51.69      2.17 o 
   4   8   1       76.26       60.23      2.45 o 
   5   8   1       26.10       23.11      0.92 o 
   6   8   1        1.55        3.61      0.76 o 
   7   8   1       33.71       32.81      1.76 o 
   8   8   1       60.36       74.01      2.37 o 
   9   8   1        2.16        2.15      0.89 o 
  -8   9   1       24.15       36.02      1.48 o 
  -7   9   1        0.11        1.94      1.03 o 
  -6   9   1        9.36       13.78      1.30 o 
  -5   9   1        1.36        4.68      0.59 o 
  -4   9   1        2.61        3.72      0.64 o 
  -3   9   1       34.97       29.17      1.10 o 
  -2   9   1        1.20       25.70     13.73 o 
  -1   9   1        4.59        7.81      0.94 o 
   0   9   1      264.70      263.18     11.09 o 
   1   9   1       42.47       56.30      4.28 o 
   2   9   1        5.78        4.67      1.31 o 
   3   9   1        8.55        8.18      1.18 o 
   4   9   1       11.97        8.98      1.12 o 
   5   9   1       33.70       32.21      1.12 o 
   6   9   1       80.34       86.92      2.31 o 
   7   9   1        0.10        2.07      1.06 o 
   8   9   1        2.07        2.11      0.90 o 
  -7  10   1       95.52      112.05      1.84 o 
  -6  10   1        8.84       16.96      1.10 o 
  -5  10   1       19.16       18.79      1.18 o 
  -4  10   1       74.82       72.96      9.25 o 
  -3  10   1      139.70      121.99     16.76 o 
  -2  10   1       33.06       34.27      4.04 o 
  -1  10   1      120.41      114.54      1.85 o 
   0  10   1      228.46      232.68     10.42 o 
   1  10   1       79.87       73.47      4.05 o 
   2  10   1        2.08        1.14      0.91 o 
   3  10   1       28.68       23.70      1.38 o 
   4  10   1       51.04       41.38      1.63 o 
   5  10   1       24.78       27.33      3.36 o 
   6  10   1       31.05       36.72      1.40 o 
   7  10   1       29.07       38.80      1.23 o 
  -4  11   1        9.44        8.35      0.83 o 
  -3  11   1        1.51        2.97      0.51 o 
  -2  11   1       14.69       13.31      2.43 o 
  -1  11   1       43.40       41.33      2.14 o 
   0  11   1      157.15      165.48      2.21 o 
   1  11   1       18.00       17.02      1.15 o 
   2  11   1        0.31       -0.05      0.74 o 
   3  11   1        1.51        2.41      0.75 o 
   4  11   1        2.15        2.62      0.77 o 
  -2  12   1       14.89       14.44      0.87 o 
  -1  12   1        3.44        4.16      0.57 o 
   0  12   1        0.69        0.03      0.49 o 
   1  12   1        1.58        1.05      0.48 o 
   2  12   1        1.30        1.36      0.54 o 
   3  12   1        9.64        7.46      0.62 o 
 -12   0   2        2.96        2.72      5.89 o 
 -11   0   2       51.70       41.81      3.55 o 
 -10   0   2       17.07       19.56      2.43 o 
  -9   0   2        9.74        8.88      2.05 o 
  -8   0   2      234.01      196.34      4.17 o 
  -7   0   2        3.20        5.53      1.46 o 
  -6   0   2      559.48      496.58     10.88 o 
  -5   0   2       53.05       39.19      2.91 o 
  -4   0   2      922.03      855.99     26.66 o 
  -3   0   2       22.65       21.54      5.48 o 
  -2   0   2      613.91      602.22     53.94 o 
  -1   0   2      995.67      876.65      5.67 o 
   0   0   2     6099.68     6156.87     18.12 o 
   2   0   2     2190.19     1718.45     10.44 o 
   3   0   2       35.16       57.88      6.71 o 
   4   0   2      723.35      596.14     29.73 o 
   5   0   2      106.55       85.13      2.45 o 
   6   0   2     2287.54     1831.41     11.44 o 
   7   0   2     1192.16      956.20     68.31 o 
   8   0   2      196.19      126.10     22.88 o 
   9   0   2       67.96       37.10      2.47 o 
  10   0   2       51.56       47.14      3.76 o 
  11   0   2      198.47      472.57     10.95 o 
 -12   1   2       33.68       79.49     59.46 o 
 -11   1   2        1.35        4.33      4.69 o 
 -10   1   2      167.46      163.27      7.50 o 
  -9   1   2      147.76      144.25     10.34 o 
  -8   1   2      352.22      308.97      2.56 o 
  -7   1   2      316.49      298.93      5.42 o 
  -6   1   2       79.86       55.35      2.94 o 
  -5   1   2      353.16      377.31      6.01 o 
  -4   1   2      197.41      201.41      5.61 o 
  -3   1   2      342.25      327.23      3.79 o 
  -2   1   2      847.51      783.02      4.22 o 
  -1   1   2    13166.84    10926.32     93.91 o 
   0   1   2     3381.58     3791.67     19.49 o 
   1   1   2     2273.09     1939.55     25.44 o 
   2   1   2       85.43       77.62      4.39 o 
   3   1   2       92.05       77.69      4.15 o 
   4   1   2       16.14       11.37      1.89 o 
   5   1   2        0.84        0.52      0.68 o 
   6   1   2     1006.82      794.07     35.68 o 
   7   1   2       11.89       15.11      1.52 o 
   8   1   2       64.79       41.23      2.71 o 
   9   1   2       24.49       16.16      1.32 o 
  10   1   2       10.67        8.87      1.78 o 
  11   1   2        0.35        6.48      5.42 o 
 -12   2   2       18.64       28.08      3.26 o 
 -11   2   2        0.24       -1.63      2.25 o 
 -10   2   2       23.27       24.20      2.36 o 
  -9   2   2        0.19        0.55      1.49 o 
  -8   2   2        1.18        2.09      1.00 o 
  -7   2   2       31.69       30.14      5.52 o 
  -6   2   2       12.36       15.82      4.35 o 
  -5   2   2      136.45      161.73     21.68 o 
  -4   2   2      736.96      736.34     30.30 o 
  -3   2   2      127.39      130.73      5.28 o 
  -2   2   2     1766.12     1697.45     35.65 o 
  -1   2   2      555.55      548.02      8.63 o 
   0   2   2     1422.96     1585.61     97.37 o 
   1   2   2     5085.40     5000.17    337.80 o 
   2   2   2     4468.87     4681.87     63.36 o 
   3   2   2     1645.99     1671.00    125.98 o 
   4   2   2     1070.63      937.72     37.19 o 
   5   2   2      233.76      240.75     26.80 o 
   6   2   2      319.72      229.49      4.11 o 
   7   2   2       31.54       22.65      1.44 o 
   8   2   2      391.45      275.51      3.03 o 
   9   2   2      274.48      218.91      3.74 o 
  10   2   2      105.95      111.37      4.02 o 
  11   2   2       30.78       56.87      3.61 o 
 -11   3   2       76.26       97.89      8.89 o 
 -10   3   2      173.61      151.11      3.20 o 
  -9   3   2      311.18      253.85      3.06 o 
  -8   3   2      185.61      165.13      1.97 o 
  -7   3   2       93.93       97.46      8.01 o 
  -6   3   2      250.54      243.32     19.58 o 
  -5   3   2     2021.57     2257.37    151.92 o 
  -4   3   2     1466.35     1248.22     60.21 o 
  -3   3   2       67.35       82.59      6.78 o 
  -2   3   2     2162.89     2043.48     20.80 o 
  -1   3   2      529.83      524.06     19.43 o 
   0   3   2     4338.53     5415.68    153.12 o 
   1   3   2      603.46      608.37     58.73 o 
   2   3   2     1463.68     1422.48     52.03 o 
   3   3   2      117.74      126.65      5.02 o 
   4   3   2     2782.62     2582.26     95.66 o 
   5   3   2       39.51       26.88      1.60 o 
   6   3   2      412.07      302.16      4.81 o 
   7   3   2        2.24        1.54      1.11 o 
   8   3   2      128.49       92.21      1.63 o 
   9   3   2       19.42       19.47      1.09 o 
  10   3   2       75.73       92.10      3.69 o 
  11   3   2        0.66        0.97      2.05 o 
 -11   4   2       21.98       30.67      3.66 o 
 -10   4   2       13.88       16.96      1.48 o 
  -9   4   2      161.18      142.86      2.48 o 
  -8   4   2      217.61      191.42      4.27 o 
  -7   4   2      107.65       96.45      1.98 o 
  -6   4   2       95.91       85.65      4.15 o 
  -5   4   2      533.06      479.48      5.81 o 
  -4   4   2       92.97       86.62      5.97 o 
  -3   4   2     2825.34     2799.39     10.16 o 
  -2   4   2      366.61      432.27      3.61 o 
  -1   4   2     1443.12     1620.41      7.59 o 
   0   4   2      198.66      224.21      3.54 o 
   1   4   2        3.40       10.94      1.35 o 
   2   4   2      353.75      399.03      7.16 o 
   3   4   2     1544.26     1482.22     93.74 o 
   4   4   2     1427.00     1349.64     74.31 o 
   5   4   2        2.44        6.04      1.11 o 
   6   4   2      259.95      207.81      4.19 o 
   7   4   2        1.51        0.46      0.88 o 
   8   4   2       51.56       42.07      1.72 o 
   9   4   2        6.32        5.05      0.93 o 
  10   4   2       36.71       62.41     16.00 o 
  11   4   2        4.67       13.21      1.63 o 
 -11   5   2       74.26      113.17      3.19 o 
 -10   5   2       43.12       53.75      3.15 o 
  -9   5   2        4.63        8.83      0.98 o 
  -8   5   2       84.20       78.55      1.94 o 
  -7   5   2      171.08      162.89      8.78 o 
  -6   5   2      865.27      795.17     94.56 o 
  -5   5   2        0.61        1.17      2.84 o 
  -4   5   2     1195.25     1088.57      9.27 o 
  -3   5   2      703.33      683.54     30.33 o 
  -2   5   2     1180.27     1138.40     41.60 o 
  -1   5   2      859.09      930.25     50.30 o 
   0   5   2     1022.28     1002.82     23.81 o 
   1   5   2      324.10      367.81      7.67 o 
   2   5   2     2284.17     2472.95     73.71 o 
   3   5   2       79.34       84.93      2.24 o 
   4   5   2      207.26      191.66      3.50 o 
   5   5   2      335.75      260.80      4.60 o 
   6   5   2       46.30       37.71      2.55 o 
   7   5   2       41.62       29.96      1.39 o 
   8   5   2       67.83       80.52      2.75 o 
   9   5   2        3.97        4.20      1.59 o 
  10   5   2       11.36       21.17      2.84 o 
 -11   6   2        9.08       15.73      1.38 o 
 -10   6   2       91.49      106.10      3.18 o 
  -9   6   2       19.35       21.00      1.29 o 
  -8   6   2       49.78       50.05      1.65 o 
  -7   6   2      466.24      446.00      4.49 o 
  -6   6   2      287.84      239.16      2.82 o 
  -5   6   2      654.41      693.86     37.15 o 
  -4   6   2      180.97      177.61     25.66 o 
  -3   6   2     1167.47     1131.04    115.39 o 
  -2   6   2       36.42       33.96      1.46 o 
  -1   6   2     1377.69     1350.39     32.06 o 
   0   6   2      132.85      137.83      2.26 o 
   1   6   2      949.43     1000.01     52.94 o 
   2   6   2        0.34       16.23      3.49 o 
   3   6   2      347.85      340.58     11.48 o 
   4   6   2      132.27      138.85     11.96 o 
   5   6   2      302.55      272.66      4.65 o 
   6   6   2       45.88       35.99      1.41 o 
   7   6   2       86.34       68.86      2.11 o 
   8   6   2       34.38       43.00      4.67 o 
   9   6   2        2.51        1.98      0.94 o 
  10   6   2        0.05        1.46      1.07 o 
 -10   7   2       18.47       22.88      1.49 o 
  -9   7   2        1.58        0.98      1.23 o 
  -8   7   2       56.98       69.49      2.44 o 
  -7   7   2       31.52       25.42      2.05 o 
  -6   7   2      141.17      116.12      5.02 o 
  -5   7   2       67.76       59.75      1.69 o 
  -4   7   2      265.35      239.00      4.74 o 
  -3   7   2      638.01      620.87     73.12 o 
  -2   7   2      387.68      345.18     26.82 o 
  -1   7   2       85.59       66.71      1.89 o 
   0   7   2       75.59       62.94      2.85 o 
   1   7   2      256.90      276.87     20.52 o 
   2   7   2       56.62       82.81     17.48 o 
   3   7   2     1521.04     1683.38     24.42 o 
   4   7   2       24.38       20.53      0.89 o 
   5   7   2       82.52       72.48      1.81 o 
   6   7   2        3.90        4.02      0.99 o 
   7   7   2      156.19      139.38      2.39 o 
   8   7   2        6.62        6.29      1.39 o 
   9   7   2        9.22       14.06      1.51 o 
 -10   8   2       57.68       90.13      1.66 o 
  -9   8   2       15.14       23.14      1.49 o 
  -8   8   2       96.12      109.96      5.70 o 
  -7   8   2       87.60      104.32      2.20 o 
  -6   8   2        1.43        2.93      1.07 o 
  -5   8   2      209.81      211.72      9.43 o 
  -4   8   2       15.94       12.82      0.93 o 
  -3   8   2       41.03       38.41      1.21 o 
  -2   8   2       41.02       42.73      1.34 o 
  -1   8   2      290.43      274.35      4.73 o 
   0   8   2        2.49        6.87      1.59 o 
   1   8   2      453.06      433.35      6.09 o 
   2   8   2      129.81      141.57      6.14 o 
   3   8   2       39.44       34.08      1.23 o 
   4   8   2      100.95       85.01      3.65 o 
   5   8   2       32.18       27.84      1.14 o 
   6   8   2        0.04        1.77      0.96 o 
   7   8   2        0.24        0.53      1.05 o 
   8   8   2        1.93        2.81      1.32 o 
   9   8   2        8.04       10.99      0.89 o 
  -9   9   2       21.31       22.29      0.96 o 
  -8   9   2       20.02       19.64      1.27 o 
  -7   9   2       24.06       30.20      1.36 o 
  -6   9   2        0.01        0.03      0.63 o 
  -5   9   2      113.17      108.89      8.33 o 
  -4   9   2        0.29        1.13      0.64 o 
  -3   9   2      196.66      192.13      2.62 o 
  -2   9   2        8.91        8.21      1.52 o 
  -1   9   2      669.06      667.64     38.87 o 
   0   9   2        7.93       10.29      1.51 o 
   1   9   2      396.47      373.69      5.57 o 
   2   9   2      106.40      102.14      3.00 o 
   3   9   2      153.38      146.91      2.08 o 
   4   9   2        0.53        0.40      0.60 o 
   5   9   2      319.06      298.85      2.87 o 
   6   9   2       40.30       37.85      1.68 o 
   7   9   2       47.53       65.69      2.01 o 
   8   9   2      133.62      203.47      2.52 o 
  -6  10   2        0.11        0.84      0.65 o 
  -5  10   2        2.94        3.48      0.79 o 
  -4  10   2       15.81       13.70      0.75 o 
  -3  10   2       65.71       54.09      6.75 o 
  -2  10   2        1.48        4.15      0.62 o 
  -1  10   2       10.99       11.78      0.85 o 
   0  10   2        5.35       12.78      1.39 o 
   1  10   2       40.55       37.58      1.97 o 
   2  10   2       13.22        8.87      1.19 o 
   3  10   2       10.57        7.39      1.03 o 
   4  10   2       39.86       40.01      5.31 o 
   5  10   2        4.98        4.17      0.62 o 
   6  10   2        0.65        3.51      0.93 o 
   7  10   2        3.60        4.45      0.64 o 
  -5  11   2       33.10       38.52      1.00 o 
  -4  11   2        0.38        0.99      0.64 o 
  -3  11   2       36.51       37.99      1.85 o 
  -2  11   2        6.53        4.95      0.53 o 
  -1  11   2       11.01       12.25      1.14 o 
   0  11   2        1.00        2.16      0.87 o 
   1  11   2      203.73      211.49      3.26 o 
   2  11   2        0.03        0.52      0.76 o 
   3  11   2       52.91       48.93      1.43 o 
   4  11   2       23.02       20.29      0.99 o 
  -3  12   2       70.37       78.10      1.23 o 
  -2  12   2       40.95       44.92      1.11 o 
  -1  12   2        4.69        4.94      0.67 o 
   0  12   2        5.92        7.14      0.67 o 
   1  12   2       31.32       26.44      0.93 o 
   2  12   2        8.49        7.05      0.62 o 
   3  12   2       17.63       16.36      0.73 o 
 -12   1   3       77.03      165.50    110.77 o 
 -11   1   3        0.42        2.31      3.09 o 
 -10   1   3      423.90      402.56     27.90 o 
  -9   1   3      111.99      103.07      5.69 o 
  -8   1   3     1042.32      981.51     18.52 o 
  -7   1   3     1003.88      826.08     20.73 o 
  -6   1   3     1640.05     1420.04     13.63 o 
  -5   1   3     1232.69     1051.66      9.17 o 
  -4   1   3     2265.10     2178.41     27.13 o 
  -3   1   3     6486.51     6273.57    155.07 o 
  -2   1   3     1331.11     1340.48     22.73 o 
  -1   1   3    11707.18    11632.43    326.11 o 
   0   1   3     5094.72     6000.10     25.88 o 
   2   1   3      319.35      378.36     26.41 o 
   3   1   3     2139.89     1800.27      7.46 o 
   4   1   3        6.29       11.11      1.57 o 
   5   1   3     2559.29     2023.29     87.96 o 
   6   1   3      134.85      129.38      6.94 o 
   7   1   3     1030.81      554.88     30.63 o 
   8   1   3      111.58       76.76      4.95 o 
   9   1   3      202.19      124.88      8.90 o 
  10   1   3       62.45       82.67      2.94 o 
  11   1   3       24.96       77.40      4.66 o 
 -12   2   3        0.14       -1.65      5.67 o 
 -11   2   3       22.28       18.06      1.84 o 
 -10   2   3      127.30      106.55      5.42 o 
  -9   2   3       68.31       65.96      1.94 o 
  -8   2   3      303.45      260.89      3.08 o 
  -7   2   3        1.74        2.65      5.92 o 
  -6   2   3      130.74      131.56     20.28 o 
  -5   2   3       26.09       33.76      1.80 o 
  -4   2   3      195.28      197.19      5.34 o 
  -3   2   3     1555.56     1749.25     36.79 o 
  -2   2   3      546.59      576.88     21.23 o 
  -1   2   3      381.42      466.10      8.85 o 
   0   2   3       72.74      137.27      4.67 o 
   1   2   3       42.87       51.85      1.39 o 
   2   2   3      439.41      419.68     19.85 o 
   3   2   3     1337.70     1246.81     75.49 o 
   4   2   3      106.01       88.79     11.12 o 
   5   2   3       16.23       11.11      2.14 o 
   6   2   3        5.60        3.31      1.07 o 
   7   2   3       70.49       41.36      3.71 o 
   8   2   3      114.85       63.81      1.90 o 
   9   2   3        0.67       -0.96      1.77 o 
  10   2   3        3.16        1.87      1.46 o 
  11   2   3        0.96        2.62      2.36 o 
 -11   3   3       15.29       15.45      1.56 o 
 -10   3   3       25.57       22.66      1.44 o 
  -9   3   3       12.04       11.22      1.11 o 
  -8   3   3      120.55       96.08      4.00 o 
  -7   3   3        8.70       10.91      7.09 o 
  -6   3   3      286.55      319.33     45.64 o 
  -5   3   3     1265.41     1168.93     10.67 o 
  -4   3   3     1371.76     1465.68     54.88 o 
  -3   3   3     1017.60      968.20     39.24 o 
  -2   3   3     1283.93     1293.88     19.57 o 
  -1   3   3      733.74      757.66     13.52 o 
   0   3   3     1400.46     1812.09    163.97 o 
   1   3   3      121.48       93.65      5.37 o 
   2   3   3      823.17      822.40     44.16 o 
   3   3   3     3163.06     3037.75     86.71 o 
   4   3   3       71.23       58.02      2.07 o 
   5   3   3      270.83      211.16      3.93 o 
   6   3   3       31.23       22.18      1.67 o 
   7   3   3        3.68        2.87      0.94 o 
   8   3   3       14.66       15.77      1.87 o 
   9   3   3        2.18        3.03      1.24 o 
  10   3   3       14.52       24.20      2.47 o 
  11   3   3       26.40       60.28      2.58 o 
 -11   4   3       11.21       12.85      1.39 o 
 -10   4   3       85.17       87.30      2.33 o 
  -9   4   3        8.73        9.73      1.05 o 
  -8   4   3        0.22        1.80      1.00 o 
  -7   4   3       34.21       29.44      1.97 o 
  -6   4   3      268.54      287.92     16.41 o 
  -5   4   3     1045.95      955.76     19.25 o 
  -4   4   3      159.94      130.40      2.54 o 
  -3   4   3       24.96       26.93      1.34 o 
  -2   4   3      374.54      424.40      9.72 o 
  -1   4   3     1740.58     2001.18     15.92 o 
   0   4   3        2.00        5.24      1.43 o 
   1   4   3      858.09      792.62     32.29 o 
   2   4   3       17.38       26.31      4.60 o 
   3   4   3      723.21      677.03     18.82 o 
   4   4   3       58.96       68.67      4.36 o 
   5   4   3      317.71      254.92      4.47 o 
   6   4   3        2.60        2.69      0.81 o 
   7   4   3        5.08        5.12      1.08 o 
   8   4   3        1.86        2.19      0.73 o 
   9   4   3       27.03       26.88      2.28 o 
  10   4   3       48.68       66.39      2.59 o 
 -11   5   3       52.72       72.71      2.70 o 
 -10   5   3        3.17        2.96      1.26 o 
  -9   5   3       77.55       67.75      1.67 o 
  -8   5   3        8.53        5.39      0.92 o 
  -7   5   3       31.15       32.52      2.63 o 
  -6   5   3       36.69       34.94      2.51 o 
  -5   5   3      311.71      304.53      9.17 o 
  -4   5   3       74.35       77.84      4.80 o 
  -3   5   3       43.13       49.93      2.14 o 
  -2   5   3        1.89        5.62      1.11 o 
  -1   5   3        0.00        4.62      1.57 o 
   0   5   3      383.82      432.63      4.60 o 
   1   5   3      104.80      113.88     10.47 o 
   2   5   3       41.92       52.03      1.94 o 
   3   5   3       43.90       41.24     10.35 o 
   4   5   3       24.71       28.01      8.07 o 
   5   5   3      540.68      384.88     31.11 o 
   6   5   3       13.29       12.46      1.01 o 
   7   5   3       13.81        9.81      0.75 o 
   8   5   3       42.93       43.29      1.81 o 
   9   5   3        1.84        1.77      0.82 o 
  10   5   3        1.85        4.03      1.21 o 
 -11   6   3       41.22       61.19      1.99 o 
 -10   6   3        9.08        8.56      1.61 o 
  -9   6   3       39.78       47.73      1.63 o 
  -8   6   3       31.63       29.60      1.39 o 
  -7   6   3      282.30      279.50     10.93 o 
  -6   6   3        0.73        1.49      0.85 o 
  -5   6   3       48.09       44.04      7.98 o 
  -4   6   3       21.23       19.37      2.48 o 
  -3   6   3      944.59      915.49    144.24 o 
  -2   6   3      595.19      616.73     27.92 o 
  -1   6   3        4.49       13.20      1.13 o 
   0   6   3        2.83        5.64      6.12 o 
   1   6   3      119.28      126.69      5.04 o 
   2   6   3       88.55       85.82      3.38 o 
   3   6   3      584.72      598.01      9.54 o 
   4   6   3      225.00      207.06      9.74 o 
   5   6   3      242.58      194.25     14.11 o 
   6   6   3        0.19        0.06      0.89 o 
   7   6   3       15.36       14.38      1.14 o 
   8   6   3        7.15        7.94      1.56 o 
   9   6   3        0.47        1.87      0.88 o 
 -10   7   3        4.21        3.36      1.15 o 
  -9   7   3       66.91       85.22      2.65 o 
  -8   7   3        2.18        0.91      2.12 o 
  -7   7   3      161.95      165.57      2.95 o 
  -6   7   3       15.26       13.07      1.27 o 
  -5   7   3      117.68      110.82      2.67 o 
  -4   7   3       45.47       40.67      2.30 o 
  -3   7   3      394.30      354.15     43.58 o 
  -2   7   3        0.68       13.87     14.19 o 
  -1   7   3      197.32      166.76      6.75 o 
   0   7   3       14.98       11.20      1.69 o 
   1   7   3       26.51       21.38      5.03 o 
   2   7   3        0.27       -0.83      6.91 o 
   3   7   3      492.07      538.81      5.43 o 
   4   7   3       30.23       34.00      1.05 o 
   5   7   3        0.80        1.59      0.69 o 
   6   7   3       20.48       20.43      1.11 o 
   7   7   3       53.40       48.79      2.11 o 
   8   7   3        0.78       -0.23      1.15 o 
   9   7   3      206.94      331.82      3.63 o 
 -10   8   3        4.68       10.29      0.87 o 
  -9   8   3       50.88       48.67      3.97 o 
  -8   8   3       10.11       10.49      0.78 o 
  -7   8   3      103.93      127.35      4.60 o 
  -6   8   3      209.18      269.96      3.23 o 
  -5   8   3      315.11      279.15      3.33 o 
  -4   8   3      228.47      230.83      5.09 o 
  -3   8   3      159.70      121.18      5.20 o 
  -2   8   3      106.16      109.67      6.18 o 
  -1   8   3      102.99       92.77      1.99 o 
   0   8   3      577.73      558.14      6.58 o 
   1   8   3      176.66      173.60      3.82 o 
   2   8   3      385.05      383.95      5.58 o 
   3   8   3       20.71       15.43      1.07 o 
   4   8   3      212.02      166.21      7.98 o 
   5   8   3       16.52       15.97      0.97 o 
   6   8   3      152.58      133.11      3.01 o 
   7   8   3        0.35        0.83      1.15 o 
   8   8   3       47.84       54.90      1.82 o 
  -9   9   3       24.54       27.86      0.98 o 
  -8   9   3       16.04       25.48      1.35 o 
  -7   9   3        9.98       13.77      1.83 o 
  -6   9   3       38.31       35.15      4.67 o 
  -5   9   3       59.69       53.61      4.75 o 
  -4   9   3        1.64        2.45      0.62 o 
  -3   9   3        1.95       -0.11      0.76 o 
  -2   9   3       48.28       40.42      1.99 o 
  -1   9   3        0.73        0.39      1.11 o 
   0   9   3       18.27       14.92      1.49 o 
   1   9   3       15.83       12.62      1.41 o 
   2   9   3       15.21       15.70      0.92 o 
   3   9   3       28.78       22.32      0.95 o 
   4   9   3        0.71        0.42      0.58 o 
   5   9   3        1.02        3.23      0.71 o 
   6   9   3        7.66        7.48      1.06 o 
   7   9   3       15.22       21.71      1.28 o 
  -7  10   3       32.66       35.40      0.96 o 
  -6  10   3       38.83       38.33      1.29 o 
  -5  10   3       39.57       35.95      1.43 o 
  -4  10   3       74.49       74.97      3.27 o 
  -3  10   3       83.63       73.62      2.94 o 
  -2  10   3      191.18      185.78      3.51 o 
  -1  10   3      194.00      174.51      3.48 o 
   0  10   3      184.76      166.51      3.39 o 
   1  10   3        6.25        5.94      1.17 o 
   2  10   3      217.42      189.60      3.38 o 
   3  10   3       29.10       23.46      2.92 o 
   4  10   3       81.25       80.03      5.42 o 
   5  10   3       17.99       19.48      1.17 o 
   6  10   3       81.90      107.70      1.97 o 
  -6  11   3       11.86       11.01      0.56 o 
  -5  11   3        5.71        7.12      0.71 o 
  -4  11   3       35.28       36.29      1.27 o 
  -3  11   3       26.60       29.52      1.28 o 
  -2  11   3       15.23       15.18      1.11 o 
  -1  11   3        9.26        8.21      1.09 o 
   0  11   3       18.23       20.53      1.27 o 
   1  11   3       98.48       98.73      2.21 o 
   2  11   3        3.18        3.58      0.71 o 
   3  11   3       39.85       33.88      1.17 o 
   4  11   3        1.65        1.51      0.58 o 
  -4  12   3       19.15       23.43      0.66 o 
  -3  12   3        3.05        4.49      0.59 o 
  -2  12   3       17.11       16.50      0.82 o 
  -1  12   3        0.97        1.19      0.56 o 
   0  12   3       23.52       23.15      0.92 o 
   1  12   3       66.31       53.55      1.17 o 
   2  12   3        1.34        1.95      0.47 o 
 -11   0   4        8.32       15.83      2.37 o 
 -10   0   4       20.37       25.18      5.02 o 
  -9   0   4      665.65      594.23     17.39 o 
  -7   0   4      165.65      116.50      6.53 o 
  -6   0   4      299.60      297.64      9.18 o 
  -5   0   4       81.52       89.10      3.45 o 
  -4   0   4      162.23      168.37      3.36 o 
  -3   0   4       46.72       66.08      9.95 o 
  -2   0   4     1618.73     1407.33     10.46 o 
  -1   0   4      196.89      313.07      2.95 o 
   0   0   4       19.89       31.22      1.62 o 
   1   0   4     2484.66     3058.05    209.33 o 
   2   0   4       37.21       36.29     11.21 o 
   3   0   4      291.37      308.29      4.23 o 
   4   0   4       47.47       50.50      1.90 o 
   5   0   4       78.83       68.58      2.29 o 
   6   0   4        0.78        1.01      1.22 o 
   7   0   4      114.22       66.14     14.14 o 
   8   0   4      278.08      141.49      5.02 o 
   9   0   4        0.10       -0.39      1.64 o 
  10   0   4       36.28       71.15      4.53 o 
 -12   1   4       24.31       46.64      8.66 o 
 -11   1   4        8.18        8.27      1.56 o 
 -10   1   4       14.93       12.97      1.38 o 
  -9   1   4      145.43      126.02      2.80 o 
  -7   1   4      143.94      136.30      5.63 o 
  -6   1   4        3.55       11.54      1.92 o 
  -5   1   4      248.01      289.48      4.34 o 
  -4   1   4       91.48      106.56      3.00 o 
  -3   1   4       83.87       99.18      4.70 o 
  -2   1   4     5614.65     6511.62    169.98 o 
  -1   1   4      324.83      476.62     56.68 o 
   0   1   4      214.54      278.50      5.31 o 
   1   1   4     2748.74     3228.31     12.87 o 
   2   1   4     1884.48     2043.28     35.57 o 
   3   1   4       95.96      112.61      2.29 o 
   4   1   4       12.39       12.26      0.88 o 
   5   1   4       81.54       59.31      1.59 o 
   6   1   4       47.01       28.80      1.19 o 
   7   1   4      748.52      352.10     43.31 o 
   8   1   4      267.87      154.29      6.81 o 
   9   1   4       45.44       39.98      1.57 o 
  10   1   4        2.77        2.61      1.73 o 
 -12   2   4        0.80        2.94      2.67 o 
 -11   2   4      207.80      185.00     13.63 o 
 -10   2   4      156.99      145.42      3.06 o 
  -9   2   4        4.93        4.58      1.00 o 
  -8   2   4       39.63       37.48      1.47 o 
  -7   2   4        1.07        7.57      2.01 o 
  -6   2   4      160.18      120.93      6.83 o 
  -5   2   4       41.85       52.40      2.72 o 
  -4   2   4     1273.87     1370.74     41.67 o 
  -3   2   4      863.22     1082.99     23.86 o 
  -2   2   4      190.62      227.09      5.40 o 
  -1   2   4      509.41      659.48     13.50 o 
   0   2   4      867.28     1090.55     12.57 o 
   1   2   4      794.26      974.60     13.81 o 
   2   2   4      383.23      420.20     62.68 o 
   3   2   4      335.44      280.50     51.24 o 
   4   2   4        2.70        1.77      1.01 o 
   5   2   4       60.93       44.16      1.95 o 
   6   2   4      241.22      159.31     15.75 o 
   7   2   4      250.82      164.60      2.79 o 
   8   2   4       20.08       15.35      2.39 o 
   9   2   4        5.22        6.17      1.19 o 
  10   2   4       13.17       23.75      1.84 o 
 -12   3   4       36.73       56.09      2.48 o 
 -11   3   4       16.89       23.49      1.62 o 
 -10   3   4      143.66      139.11      2.80 o 
  -9   3   4        8.54        7.88      1.02 o 
  -8   3   4      187.40      168.87      2.73 o 
  -7   3   4       34.92       67.17     12.26 o 
  -6   3   4     1054.82      940.92     14.62 o 
  -5   3   4      142.09      178.80      8.82 o 
  -4   3   4     2621.28     2691.52    116.97 o 
  -3   3   4       68.33      100.15      5.87 o 
  -2   3   4      303.32      383.05      3.34 o 
  -1   3   4      580.64      828.46      9.86 o 
   0   3   4     4881.14     6518.76     18.27 o 
   1   3   4      344.96      386.93     21.39 o 
   2   3   4     1937.25     1750.55    112.57 o 
   3   3   4     1398.74     1310.80     59.27 o 
   4   3   4       87.83       66.85      2.30 o 
   5   3   4      303.92      224.82      4.19 o 
   6   3   4     1723.71     1100.71     28.75 o 
   7   3   4        1.01        2.33      0.85 o 
   8   3   4       63.21       47.74      6.89 o 
   9   3   4      183.05      188.86      3.19 o 
  10   3   4       61.60       78.79      3.06 o 
 -12   4   4       23.40       40.72      1.93 o 
 -11   4   4        1.14        1.39      1.07 o 
 -10   4   4       23.24       20.68      1.63 o 
  -9   4   4       18.87       20.42      1.15 o 
  -8   4   4        7.99       10.41      1.79 o 
  -7   4   4        9.38        5.11      1.01 o 
  -6   4   4      453.86      448.40     11.24 o 
  -5   4   4      163.04      160.89      3.32 o 
  -4   4   4       50.01       49.98      1.75 o 
  -3   4   4      227.45      251.72     14.31 o 
  -2   4   4       32.92       34.26      3.86 o 
  -1   4   4     2352.40     3099.81    138.23 o 
   0   4   4       72.26      118.95      3.23 o 
   1   4   4      579.07      595.62     29.99 o 
   2   4   4      352.15      368.09      5.23 o 
   3   4   4      771.83      692.80     17.49 o 
   4   4   4      479.06      454.04     89.17 o 
   5   4   4      732.79      551.81      6.70 o 
   6   4   4       41.29       31.46      1.13 o 
   7   4   4       43.00       32.28      1.23 o 
   8   4   4       23.24       23.71      1.33 o 
   9   4   4       56.26       66.09      1.86 o 
  10   4   4       82.66      126.67      2.81 o 
 -11   5   4       12.02       16.94      1.80 o 
 -10   5   4       41.64       41.37      2.97 o 
  -9   5   4       12.74       20.66      1.56 o 
  -8   5   4       12.54       12.16      1.12 o 
  -7   5   4        4.13        3.67      0.80 o 
  -6   5   4      312.77      328.93     25.98 o 
  -5   5   4        0.60        3.33      2.03 o 
  -4   5   4      239.56      214.57      7.68 o 
  -3   5   4       36.39       47.28      3.23 o 
  -2   5   4     1467.83     1577.57     33.73 o 
  -1   5   4       33.68       34.49      1.95 o 
   0   5   4       26.65       29.21      2.51 o 
   1   5   4      234.01      262.05     17.97 o 
   2   5   4      170.18      170.93      8.39 o 
   3   5   4        0.03        1.53      1.03 o 
   4   5   4     2211.10     1919.38     24.84 o 
   5   5   4       22.70       20.10      1.44 o 
   6   5   4        5.36        7.86      0.89 o 
   7   5   4       34.36       27.55      1.88 o 
   8   5   4       99.67      101.98      4.67 o 
   9   5   4       21.69       37.82      5.69 o 
 -11   6   4       56.63       85.89      2.22 o 
 -10   6   4        5.13        6.41      1.44 o 
  -9   6   4       22.49       26.64      1.87 o 
  -8   6   4       43.06       39.19      1.50 o 
  -7   6   4        8.72       10.62      0.99 o 
  -6   6   4        6.71        8.77      0.91 o 
  -5   6   4      491.59      483.75     27.70 o 
  -4   6   4       14.88        8.53      1.62 o 
  -3   6   4      454.58      444.60     42.03 o 
  -2   6   4        9.55        8.93      1.36 o 
  -1   6   4      477.31      483.46      5.46 o 
   0   6   4        0.87        5.56      2.26 o 
   1   6   4      413.06      488.37     62.20 o 
   2   6   4       57.49       60.80      2.11 o 
   3   6   4     1206.02     1343.10     17.36 o 
   4   6   4        0.18       10.87      3.11 o 
   5   6   4      146.45      113.06      7.05 o 
   6   6   4       41.03       35.17      1.41 o 
   7   6   4       65.69       59.86      7.57 o 
   8   6   4       99.61      136.98      4.14 o 
   9   6   4       75.86      136.47      2.54 o 
 -10   7   4       17.74       17.54      1.41 o 
  -9   7   4        0.83        1.93      1.18 o 
  -8   7   4        9.96        7.61      1.10 o 
  -7   7   4        1.16        2.81      1.14 o 
  -6   7   4      197.05      220.77      8.92 o 
  -5   7   4        5.41        4.86      1.47 o 
  -4   7   4        2.21       13.54      1.64 o 
  -3   7   4        0.59        0.39      1.52 o 
  -2   7   4       52.95       57.57      5.78 o 
  -1   7   4        8.03        6.95      1.25 o 
   0   7   4        2.77        8.85      2.55 o 
   1   7   4       24.42       33.07      4.98 o 
   2   7   4       65.97       75.16      2.73 o 
   3   7   4      124.53      125.05      3.85 o 
   4   7   4      158.22      160.16      9.47 o 
   5   7   4        0.06       -0.07      0.70 o 
   6   7   4        6.17        4.78      0.97 o 
   7   7   4        3.94        5.84      1.27 o 
   8   7   4       31.41       41.58      1.81 o 
 -10   8   4        3.34        4.84      0.72 o 
  -9   8   4        0.70        0.35      0.56 o 
  -8   8   4        3.73        5.06      1.11 o 
  -7   8   4      159.33      200.92      6.96 o 
  -6   8   4       24.04       33.55      2.15 o 
  -5   8   4       10.40       11.04      0.96 o 
  -4   8   4        0.05        1.23      0.97 o 
  -3   8   4      110.02      104.10      2.22 o 
  -2   8   4       37.58       35.29      1.42 o 
  -1   8   4       16.40       16.18      1.12 o 
   0   8   4        6.65       13.23      1.61 o 
   1   8   4      364.31      388.84      5.41 o 
   2   8   4       71.27       84.52      2.74 o 
   3   8   4        6.10        4.29      0.77 o 
   4   8   4        0.79        1.77      0.64 o 
   5   8   4       41.34       51.07      5.88 o 
   6   8   4       14.31       15.58      1.33 o 
   7   8   4      126.72      154.06      2.86 o 
   8   8   4        0.20        2.44      0.88 o 
  -8   9   4      206.54      241.89     22.32 o 
  -7   9   4        0.14        1.12      0.62 o 
  -6   9   4        1.73        1.13      0.93 o 
  -5   9   4        7.16       10.11      1.00 o 
  -4   9   4      127.56      125.10      1.65 o 
  -3   9   4        0.17        0.54      0.89 o 
  -2   9   4      142.55      132.63      3.16 o 
  -1   9   4        2.64        3.53      1.14 o 
   0   9   4       23.92       20.25      1.47 o 
   1   9   4      113.85       94.82      2.67 o 
   2   9   4      260.53      236.68     12.27 o 
   3   9   4       61.38       50.84      1.43 o 
   4   9   4       11.25       12.16      0.78 o 
   5   9   4        2.66        5.48      0.65 o 
   6   9   4        0.42        0.86      0.84 o 
   7   9   4       34.36       42.54      1.37 o 
  -7  10   4       12.75       12.65      0.78 o 
  -6  10   4        6.04        6.03      0.82 o 
  -5  10   4        3.13        4.58      0.92 o 
  -4  10   4        0.74        4.62      0.91 o 
  -3  10   4       30.16       31.60      1.57 o 
  -2  10   4      132.66      118.48      2.72 o 
  -1  10   4        5.43        6.08      1.15 o 
   0  10   4       26.62       23.36      1.54 o 
   1  10   4       37.00       32.77      1.63 o 
   2  10   4        6.72        8.10      1.07 o 
   3  10   4        9.05        6.39      0.58 o 
   4  10   4       10.47       11.58      0.66 o 
   5  10   4        1.91        1.40      0.77 o 
   6  10   4       12.33       13.50      0.84 o 
  -6  11   4       38.14       43.79      0.97 o 
  -5  11   4        1.72        1.15      0.62 o 
  -4  11   4       23.82       26.62      1.15 o 
  -3  11   4        0.17        1.07      0.70 o 
  -2  11   4        1.18        1.92      0.82 o 
  -1  11   4        7.96        6.73      1.03 o 
   0  11   4       47.64       46.04      1.59 o 
   1  11   4       60.96       51.67      1.54 o 
   2  11   4        3.02        0.64      0.61 o 
   3  11   4        0.19        1.09      0.54 o 
  -4  12   4        5.94        5.92      0.51 o 
  -3  12   4        5.05        6.65      0.63 o 
  -2  12   4       25.95       26.48      0.93 o 
  -1  12   4       75.22       71.94      1.38 o 
   0  12   4       23.28       20.88      0.79 o 
   1  12   4       70.23       62.71      1.11 o 
   2  12   4        0.58        0.69      0.41 o 
 -12   1   5        8.30       14.92      6.24 o 
 -11   1   5        2.02        1.67      1.49 o 
 -10   1   5       10.88        9.25      1.34 o 
  -9   1   5        8.32        9.16      1.35 o 
  -8   1   5       77.81       72.75      5.21 o 
  -7   1   5      161.09      151.46      5.52 o 
  -6   1   5      577.13      608.13     12.07 o 
  -5   1   5      128.73      172.28      5.49 o 
  -4   1   5      494.16      591.75      4.64 o 
  -3   1   5        6.24        8.38      1.13 o 
  -2   1   5      656.34      545.33     29.15 o 
  -1   1   5      982.12     1121.99     10.64 o 
   0   1   5     1875.55     2910.96     54.42 o 
   1   1   5     2419.30     3165.34     75.88 o 
   2   1   5      323.19      304.68      3.76 o 
   3   1   5      564.94      472.04     26.84 o 
   4   1   5      106.61       79.95      4.98 o 
   5   1   5      568.65      383.09      5.30 o 
   6   1   5        4.11        1.81      0.96 o 
   7   1   5      966.83      533.92      4.84 o 
   8   1   5       50.53       33.95      5.71 o 
   9   1   5       51.72       61.19      1.81 o 
  10   1   5       29.22       73.76     24.86 o 
 -12   2   5        0.68       -0.53      2.09 o 
 -11   2   5        2.87        1.68      1.57 o 
 -10   2   5       41.87       41.62      1.86 o 
  -9   2   5        0.32        0.19      0.97 o 
  -8   2   5      370.26      338.55      8.03 o 
  -7   2   5      432.16      503.09     46.76 o 
  -6   2   5        3.09        3.75      1.80 o 
  -5   2   5        5.13        7.76      0.97 o 
  -4   2   5      616.29      786.34      8.09 o 
  -3   2   5      280.44      360.63      8.25 o 
  -2   2   5        1.53        6.81      3.19 o 
  -1   2   5      799.36     1035.96     46.29 o 
   0   2   5     3883.75     4954.42    160.17 o 
   1   2   5       49.12       41.05      2.40 o 
   2   2   5       51.31       94.15      2.37 o 
   3   2   5       18.85       21.46      1.47 o 
   4   2   5       65.03       60.84      2.25 o 
   5   2   5     1050.18      677.49      7.01 o 
   6   2   5      874.53      511.23     19.22 o 
   7   2   5       16.13       10.94      1.15 o 
   8   2   5       20.89       11.59      1.31 o 
   9   2   5        0.68        0.54      1.15 o 
  10   2   5        8.90       20.92      2.33 o 
 -12   3   5       15.47       18.08      2.58 o 
 -11   3   5        3.28        2.59      1.54 o 
 -10   3   5      102.63      100.45      6.07 o 
  -9   3   5      112.01       94.43      2.25 o 
  -8   3   5       92.65       81.79      2.35 o 
  -7   3   5     1162.29     1252.22     22.90 o 
  -6   3   5       10.74        7.83      1.46 o 
  -5   3   5       33.92       36.54      1.75 o 
  -4   3   5     1573.13     1721.55     32.27 o 
  -3   3   5        9.61       15.19      0.94 o 
  -2   3   5     2688.58     3190.61     58.83 o 
  -1   3   5      145.53      244.64     19.61 o 
   0   3   5     1233.13     1781.65     10.34 o 
   1   3   5      254.92      376.22     16.23 o 
   2   3   5     1891.99     1914.53     16.69 o 
   3   3   5     1401.52     1333.96    236.46 o 
   4   3   5       86.01       64.24      2.47 o 
   5   3   5      404.93      308.77      4.94 o 
   6   3   5       58.04       35.02      1.39 o 
   7   3   5       11.40        5.02      1.00 o 
   8   3   5       10.39        8.48      1.84 o 
   9   3   5      326.16      410.59      4.21 o 
  10   3   5        0.64        1.80      1.45 o 
 -12   4   5       56.32       84.32      2.36 o 
 -11   4   5       27.68       32.04      1.94 o 
 -10   4   5      150.62      154.67      4.20 o 
  -9   4   5       87.55       84.81      3.99 o 
  -8   4   5       82.28       83.02      3.90 o 
  -7   4   5        3.58        5.09      0.89 o 
  -6   4   5      253.63      275.48     11.11 o 
  -5   4   5      359.42      414.95      5.32 o 
  -4   4   5       70.23       52.54      7.12 o 
  -3   4   5      825.65      947.78     21.93 o 
  -2   4   5      959.73     1059.34     55.52 o 
  -1   4   5      180.26      417.99     49.77 o 
   0   4   5      504.65      847.76      8.07 o 
   1   4   5      510.32      538.99     10.25 o 
   2   4   5       67.96       69.66      1.99 o 
   3   4   5      737.37      612.68      5.72 o 
   4   4   5     2028.82     1630.77     75.09 o 
   5   4   5       26.96       22.08      1.01 o 
   6   4   5      483.84      369.87     18.40 o 
   7   4   5       47.16       48.18      3.92 o 
   8   4   5        3.27        4.57      0.81 o 
   9   4   5      105.91      151.20      2.31 o 
 -11   5   5      261.39      316.88      4.67 o 
 -10   5   5        8.18        8.30      1.40 o 
  -9   5   5      153.57      147.33      3.70 o 
  -8   5   5       31.53       28.80      1.31 o 
  -7   5   5      136.86      122.68      1.99 o 
  -6   5   5      657.91      661.23     11.19 o 
  -5   5   5     1233.95     1205.80     12.73 o 
  -4   5   5      562.57      513.39      6.61 o 
  -3   5   5      877.58      876.96     73.27 o 
  -2   5   5     2013.17     2319.37     32.79 o 
  -1   5   5      123.36      147.08      7.18 o 
   0   5   5      573.35      771.16      7.44 o 
   1   5   5       11.19       11.98      0.90 o 
   2   5   5      469.84      549.77     31.60 o 
   3   5   5      147.94      117.66     10.06 o 
   4   5   5     1444.68     1185.50      9.80 o 
   5   5   5       18.80       21.56      1.13 o 
   6   5   5       44.03       36.70      1.11 o 
   7   5   5       55.70       57.12      1.37 o 
   8   5   5       90.39      105.74      6.96 o 
   9   5   5       17.16       18.61      1.32 o 
 -11   6   5        9.68       11.86      1.18 o 
 -10   6   5        2.45        3.88      1.26 o 
  -9   6   5       38.06       40.45      2.02 o 
  -8   6   5        0.90        1.98      1.02 o 
  -7   6   5      151.60      148.97      2.72 o 
  -6   6   5       46.04       54.81      1.86 o 
  -5   6   5      594.31      597.85     52.51 o 
  -4   6   5       42.79       39.85      2.61 o 
  -3   6   5       62.12       63.19      4.76 o 
  -2   6   5      393.20      488.63      9.83 o 
  -1   6   5      221.57      188.49      3.78 o 
   0   6   5        2.21       51.83      8.77 o 
   1   6   5      415.14      571.29     23.16 o 
   2   6   5       56.23       61.15      2.58 o 
   3   6   5        0.62        2.80      1.11 o 
   4   6   5     1635.75     1621.55    197.24 o 
   5   6   5        9.31        9.96      0.77 o 
   6   6   5       96.56       79.35      6.94 o 
   7   6   5       30.98       32.97      1.82 o 
   8   6   5        4.71       13.00      1.39 o 
 -10   7   5        0.69        1.95      1.00 o 
  -9   7   5       98.09      107.27      2.64 o 
  -8   7   5       24.42       19.25      1.51 o 
  -7   7   5      350.21      372.80     16.73 o 
  -6   7   5      147.19      153.69     12.15 o 
  -5   7   5      151.83      169.94      4.68 o 
  -4   7   5      247.19      239.29      5.17 o 
  -3   7   5      262.87      231.77      4.91 o 
  -2   7   5        8.27        6.22      2.49 o 
  -1   7   5       90.51       80.42      4.71 o 
   0   7   5      992.81      983.58     32.67 o 
   1   7   5      118.91      132.78      3.26 o 
   2   7   5      359.59      426.52      5.66 o 
   3   7   5       77.87       91.11      2.74 o 
   4   7   5        9.62        7.29      0.64 o 
   5   7   5       25.98       17.80      1.13 o 
   6   7   5      173.99      151.33      3.21 o 
   7   7   5        7.95        7.47      1.15 o 
   8   7   5       10.57       14.39      1.18 o 
 -10   8   5        0.01       -0.44      0.60 o 
  -9   8   5       24.19       24.60      2.91 o 
  -8   8   5        1.01        2.00      0.96 o 
  -7   8   5       90.80      106.48      2.54 o 
  -6   8   5       24.81       25.29      2.08 o 
  -5   8   5        3.55        2.52      1.57 o 
  -4   8   5      256.55      251.16      7.44 o 
  -3   8   5      240.09      199.58      3.56 o 
  -2   8   5       60.23       60.19      1.73 o 
  -1   8   5      266.14      242.45      4.03 o 
   0   8   5      130.55      129.73      3.17 o 
   1   8   5       64.07       71.95      2.40 o 
   2   8   5      828.57      896.77      7.82 o 
   3   8   5       74.00       68.05      7.25 o 
   4   8   5       33.65       34.46      4.00 o 
   5   8   5        0.31        0.11      0.61 o 
   6   8   5      130.59      120.18      2.58 o 
   7   8   5       72.11       80.94      1.94 o 
  -8   9   5       28.65       36.75      4.26 o 
  -7   9   5        1.55        6.61      1.00 o 
  -6   9   5        2.49        3.60      0.91 o 
  -5   9   5        3.40        4.37      1.52 o 
  -4   9   5        1.14        2.36      0.87 o 
  -3   9   5        0.08        0.28      0.90 o 
  -2   9   5      119.79      106.13      5.90 o 
  -1   9   5       28.31       27.02      1.58 o 
   0   9   5       35.26       29.67      1.67 o 
   1   9   5        3.42        4.13      1.05 o 
   2   9   5       12.64        9.26      1.41 o 
   3   9   5       13.10       12.09      1.58 o 
   4   9   5       11.30       11.12      1.22 o 
   5   9   5       22.98       22.53      1.24 o 
   6   9   5       11.07       12.03      0.97 o 
   7   9   5        3.22        3.92      0.58 o 
  -7  10   5        1.76        1.83      0.64 o 
  -6  10   5       31.70       33.06      1.29 o 
  -5  10   5       35.83       33.14      1.37 o 
  -4  10   5       13.35       14.07      1.11 o 
  -3  10   5       33.26       29.04      1.44 o 
  -2  10   5       54.70       54.05      1.84 o 
  -1  10   5        0.39        0.74      0.90 o 
   0  10   5      307.82      303.59      4.06 o 
   1  10   5      133.87      127.75      4.39 o 
   2  10   5       49.77       50.82      2.69 o 
   3  10   5        7.62        9.17      1.17 o 
   4  10   5       51.19       51.48      2.00 o 
   5  10   5        0.75        0.31      0.61 o 
  -6  11   5        4.74        6.93      0.60 o 
  -5  11   5        8.10        9.29      0.75 o 
  -4  11   5        2.98        1.71      0.65 o 
  -3  11   5       18.44       20.92      1.05 o 
  -2  11   5       75.32       74.31      1.80 o 
  -1  11   5       23.41       23.30      1.15 o 
   0  11   5       19.65       17.23      1.04 o 
   1  11   5       49.91       43.39      1.26 o 
   2  11   5       28.68       26.64      0.90 o 
   3  11   5        0.48        0.91      0.46 o 
  -4  12   5        1.94        1.74      0.40 o 
  -3  12   5        0.04        1.02      0.47 o 
  -2  12   5       10.25       11.59      0.65 o 
  -1  12   5       23.20       20.31      0.75 o 
   0  12   5        2.24        1.30      0.44 o 
   1  12   5       10.31        8.24      0.48 o 
   2  12   5       19.85       20.61      0.57 o 
 -12   0   6       30.00       40.37      6.72 o 
 -11   0   6       39.67       23.68      2.63 o 
 -10   0   6        1.04       -1.53      2.54 o 
  -9   0   6     2331.97     2177.09     73.89 o 
  -8   0   6       33.90       38.85      3.27 o 
  -7   0   6      506.90      545.71      8.64 o 
  -6   0   6        5.59        8.49      2.44 o 
  -5   0   6      110.74      230.05     10.35 o 
  -4   0   6      319.10      398.26      3.98 o 
  -3   0   6     7634.95     9040.57    107.54 o 
  -2   0   6     2974.34     2960.40    653.17 o 
  -1   0   6     1069.07     1440.07     56.26 o 
   0   0   6      181.59      223.75     27.37 o 
   1   0   6     5063.19     6231.25    112.49 o 
   2   0   6       26.19       36.47      1.93 o 
   3   0   6      789.96      801.25      7.15 o 
   4   0   6     1050.75      719.79      6.87 o 
   5   0   6      275.84      146.57     36.80 o 
   6   0   6      909.81      395.63      6.96 o 
   7   0   6      185.56      128.98      4.66 o 
   8   0   6       17.85       18.83      2.36 o 
   9   0   6      122.10      214.26     14.57 o 
  10   0   6      187.04      760.93      9.21 o 
 -12   1   6        1.34        0.26      2.19 o 
 -11   1   6       15.65       12.18      2.10 o 
 -10   1   6       64.13       66.25      2.46 o 
  -9   1   6      639.88      578.83      5.48 o 
  -8   1   6      552.89      535.17      4.78 o 
  -7   1   6       19.04       26.23      2.96 o 
  -6   1   6       31.55       28.34      1.48 o 
  -5   1   6      289.12      357.67      3.65 o 
  -4   1   6      865.90     1140.40     19.27 o 
  -3   1   6      942.82     1181.22     53.21 o 
  -2   1   6      682.22      759.79     93.39 o 
  -1   1   6      176.28      251.04      3.87 o 
   0   1   6      393.77      602.20      5.28 o 
   1   1   6      683.53      787.38     20.37 o 
   2   1   6      339.95      343.79     31.32 o 
   3   1   6      855.48      764.18     87.30 o 
   4   1   6        3.78        2.66      0.96 o 
   5   1   6      150.80       86.22      5.97 o 
   6   1   6      522.43      298.60     15.12 o 
   7   1   6      150.02      108.66      5.67 o 
   8   1   6       19.24       23.31      2.76 o 
   9   1   6       89.38      141.64     13.39 o 
  10   1   6        5.84       13.91      2.34 o 
 -12   2   6        5.72        9.92      1.66 o 
 -11   2   6      308.98      318.45     36.81 o 
 -10   2   6        5.09        4.90      1.20 o 
  -9   2   6       25.56       25.92      1.98 o 
  -8   2   6        1.35        1.12      0.99 o 
  -7   2   6      641.24      672.82     13.79 o 
  -6   2   6      104.63      118.18      3.14 o 
  -5   2   6     1893.55     2059.29     11.82 o 
  -4   2   6        5.09        5.77      1.49 o 
  -3   2   6        2.74       26.16      1.49 o 
  -2   2   6        7.19       14.58      1.53 o 
  -1   2   6     1283.35     1594.91     22.57 o 
   0   2   6      317.43      358.40      7.37 o 
   1   2   6      307.81      546.61     59.25 o 
   2   2   6      960.86      923.76     42.48 o 
   3   2   6      885.52      741.34     40.91 o 
   4   2   6       25.20       19.91      5.29 o 
   5   2   6       25.69       13.00      1.72 o 
   6   2   6       60.54       32.88      2.68 o 
   7   2   6      135.73       87.99      5.26 o 
   8   2   6       88.29       98.56      7.41 o 
   9   2   6       41.41       55.37      1.91 o 
 -12   3   6        8.77       10.26      1.49 o 
 -11   3   6       56.37       57.60      3.06 o 
 -10   3   6       95.12       85.92      2.24 o 
  -9   3   6        5.58        7.16      2.27 o 
  -8   3   6      147.91      153.27      8.30 o 
  -7   3   6      103.37      110.06      6.76 o 
  -6   3   6      193.31      190.66      4.03 o 
  -5   3   6      206.36      226.81      4.10 o 
  -4   3   6       44.49       61.22      2.03 o 
  -3   3   6      142.25      162.58     17.66 o 
  -2   3   6       45.38       50.13      2.39 o 
  -1   3   6       54.71       59.70     13.32 o 
   0   3   6       80.35      121.35      2.60 o 
   1   3   6       38.32       46.85      1.61 o 
   2   3   6      680.57      678.37     74.82 o 
   3   3   6      163.87      149.95      9.93 o 
   4   3   6       74.73       46.73      6.37 o 
   5   3   6        1.12        0.67      0.87 o 
   6   3   6        0.51        2.34      1.03 o 
   7   3   6      181.04      151.79      9.04 o 
   8   3   6      160.78      160.64      3.47 o 
   9   3   6       33.97       46.82      1.53 o 
 -12   4   6       21.20       25.83     20.57 o 
 -11   4   6        2.19        3.09      1.92 o 
 -10   4   6        2.30        1.66      1.30 o 
  -9   4   6        0.22        1.11      0.87 o 
  -8   4   6        6.71        7.27      1.00 o 
  -7   4   6       72.20       69.32      1.70 o 
  -6   4   6       18.65       22.83      1.91 o 
  -5   4   6       58.16       52.20      2.06 o 
  -4   4   6        0.15        8.37      1.71 o 
  -3   4   6        1.33        4.67      1.15 o 
  -2   4   6      173.92      293.14      6.64 o 
  -1   4   6     1088.70     1773.81    152.05 o 
   0   4   6        3.94        9.19      1.22 o 
   1   4   6       47.88       56.77      1.73 o 
   2   4   6      158.98      145.94      8.71 o 
   3   4   6        7.77        7.76      1.08 o 
   4   4   6        3.90        2.63      1.24 o 
   5   4   6      439.27      321.88     11.45 o 
   6   4   6      225.40      156.27     16.49 o 
   7   4   6        0.59        1.28      0.64 o 
   8   4   6        6.96        9.69      3.49 o 
   9   4   6       11.70       19.10      0.96 o 
 -11   5   6       18.93       25.74      1.91 o 
 -10   5   6        4.60        6.53      1.58 o 
  -9   5   6        0.23        1.05      1.02 o 
  -8   5   6        7.23        7.37      1.41 o 
  -7   5   6        0.31        1.24      0.97 o 
  -6   5   6       72.03       78.96      3.22 o 
  -5   5   6      264.19      253.45      5.64 o 
  -4   5   6      149.28      125.55      3.81 o 
  -3   5   6      441.92      491.65      6.05 o 
  -2   5   6        7.60       35.10      2.14 o 
  -1   5   6        6.70       18.59      1.61 o 
   0   5   6        1.03        3.38      1.67 o 
   1   5   6      169.55      172.77      5.19 o 
   2   5   6      264.36      248.91      3.13 o 
   3   5   6      320.48      250.54      4.47 o 
   4   5   6      184.24      151.89     10.37 o 
   5   5   6       57.47       53.19      1.95 o 
   6   5   6       27.48       26.49      2.05 o 
   7   5   6       13.33       16.18      0.97 o 
   8   5   6       31.52       35.85      1.48 o 
 -11   6   6       51.71       74.54      1.93 o 
 -10   6   6        4.12        3.67      1.15 o 
  -9   6   6        0.78        0.78      0.96 o 
  -8   6   6       46.74       47.88      1.51 o 
  -7   6   6       14.91       17.95      1.14 o 
  -6   6   6       75.95       81.50      2.95 o 
  -5   6   6      532.97      557.72     70.81 o 
  -4   6   6       72.00       87.53      8.88 o 
  -3   6   6      219.80      279.18      6.19 o 
  -2   6   6        1.43        0.65      2.33 o 
  -1   6   6        4.10       10.41      2.37 o 
   0   6   6      396.10      559.95     33.25 o 
   1   6   6      485.63      569.43     19.60 o 
   2   6   6      196.61      184.07      2.83 o 
   3   6   6      625.68      559.98     13.48 o 
   4   6   6      182.04      140.09      7.19 o 
   5   6   6       63.08       53.51      1.55 o 
   6   6   6       56.51       60.71      6.15 o 
   7   6   6       18.62       27.80      1.56 o 
   8   6   6      138.93      217.43      2.82 o 
 -10   7   6       69.75       91.29      2.04 o 
  -9   7   6        0.04        1.84      1.05 o 
  -8   7   6       11.51       10.58      1.23 o 
  -7   7   6       13.61       13.68      1.04 o 
  -6   7   6      137.11      152.74     16.01 o 
  -5   7   6      668.47      754.80     86.62 o 
  -4   7   6      278.92      295.71     41.52 o 
  -3   7   6        3.57        6.30      0.93 o 
  -2   7   6        1.72        2.58      1.04 o 
  -1   7   6      249.05      291.15     18.67 o 
   0   7   6       49.10       64.63      1.79 o 
   1   7   6      409.97      452.29     20.01 o 
   2   7   6      141.59      172.65      3.55 o 
   3   7   6        4.26        5.43      1.14 o 
   4   7   6       38.77       36.48      1.61 o 
   5   7   6      141.88      108.11      2.73 o 
   6   7   6      189.05      176.57      3.21 o 
   7   7   6       36.61       40.66      1.54 o 
  -9   8   6       39.17       44.07      4.06 o 
  -8   8   6        5.05        5.63      1.01 o 
  -7   8   6        1.77        4.79      1.02 o 
  -6   8   6       18.38       18.81      2.14 o 
  -5   8   6        0.33        2.19      1.44 o 
  -4   8   6       38.42       36.11      1.40 o 
  -3   8   6       46.93       38.32      1.39 o 
  -2   8   6       35.23       30.50      1.33 o 
  -1   8   6      130.36      127.38      2.34 o 
   0   8   6        2.55        0.78      1.09 o 
   1   8   6      112.94      119.44      2.93 o 
   2   8   6        2.58        5.82      1.05 o 
   3   8   6       26.91       28.43      3.19 o 
   4   8   6       11.33       10.77      1.52 o 
   5   8   6       14.33       15.92      1.19 o 
   6   8   6       17.61       16.24      1.10 o 
   7   8   6      135.70      179.16      2.26 o 
  -9   9   6        2.03        6.56      0.54 o 
  -8   9   6      196.05      196.43      2.47 o 
  -7   9   6      132.57      130.83      2.36 o 
  -6   9   6       22.69       22.93      1.32 o 
  -5   9   6        0.48        2.55      0.92 o 
  -4   9   6       42.73       40.81      2.16 o 
  -3   9   6      110.01      115.16      4.70 o 
  -2   9   6      123.83      108.66      7.08 o 
  -1   9   6      158.32      140.22      2.99 o 
   0   9   6       43.31       34.90      1.67 o 
   1   9   6      167.63      201.09     34.00 o 
   2   9   6        1.19        1.59      0.59 o 
   3   9   6      190.49      166.49      2.77 o 
   4   9   6       10.34        9.28      0.65 o 
   5   9   6       50.29       46.94      1.44 o 
   6   9   6       23.41       27.30      0.99 o 
  -7  10   6        1.45        3.05      0.63 o 
  -6  10   6        5.99        5.04      0.79 o 
  -5  10   6        4.44        2.03      0.71 o 
  -4  10   6        3.45        4.10      0.77 o 
  -3  10   6       31.75       29.65      1.35 o 
  -2  10   6        2.80        1.98      0.86 o 
  -1  10   6        0.01        0.14      0.78 o 
   0  10   6       42.89       44.42      1.63 o 
   1  10   6       14.56       13.02      0.70 o 
   2  10   6       17.63       14.86      0.66 o 
   3  10   6        1.88        2.04      0.44 o 
   4  10   6        2.37        1.87      0.59 o 
   5  10   6       16.21       17.27      0.72 o 
  -6  11   6       14.23       13.45      0.63 o 
  -5  11   6        2.29        1.83      0.53 o 
  -4  11   6        8.89        8.00      0.72 o 
  -3  11   6       51.30       56.54      1.44 o 
  -2  11   6       20.93       21.82      1.02 o 
  -1  11   6        7.19        8.74      0.81 o 
   0  11   6       65.76       58.52      1.41 o 
   1  11   6        3.75        4.37      0.55 o 
   2  11   6        1.51        1.02      0.43 o 
  -3  12   6        2.59        3.02      0.42 o 
  -2  12   6       31.71       31.51      0.79 o 
  -1  12   6       37.45       30.30      0.72 o 
   0  12   6        3.96        4.16      0.37 o 
   1  12   6        4.81        5.12      0.34 o 
 -12   1   7       25.08       26.34      1.90 o 
 -11   1   7       29.04       28.73      1.64 o 
 -10   1   7       97.58       86.87      4.02 o 
  -9   1   7        4.29        3.99      1.02 o 
  -8   1   7       59.30       50.41      1.47 o 
  -7   1   7      257.82      333.05      5.06 o 
  -6   1   7        7.90       10.50      1.63 o 
  -5   1   7      130.41      137.16      3.42 o 
  -4   1   7        5.19       10.34      1.40 o 
  -3   1   7       90.60      103.17      2.49 o 
  -2   1   7      269.47      383.77     38.91 o 
  -1   1   7       17.11       40.93      1.60 o 
   0   1   7      486.33      780.69      6.27 o 
   1   1   7       22.41       39.90      1.58 o 
   2   1   7      326.06      401.79     10.00 o 
   3   1   7       18.14       14.77      2.42 o 
   4   1   7        4.60        5.40      0.77 o 
   5   1   7      165.38      116.58      5.57 o 
   6   1   7       18.49       15.02      1.46 o 
   7   1   7      103.45      115.27      8.42 o 
   8   1   7        0.04        4.94      1.95 o 
   9   1   7       13.69       32.31      1.65 o 
 -12   2   7        2.44        2.34      1.33 o 
 -11   2   7      120.14      118.13      3.07 o 
 -10   2   7       51.65       64.07      3.57 o 
  -9   2   7       54.33       52.31      1.50 o 
  -8   2   7     1710.69     1512.19     17.83 o 
  -7   2   7       21.17       24.49      2.73 o 
  -6   2   7      110.13      131.75      3.07 o 
  -5   2   7      611.87      708.51     35.69 o 
  -4   2   7      202.11      231.80     12.72 o 
  -3   2   7     1441.05     1682.93     38.41 o 
  -2   2   7     2499.26     2579.20    930.07 o 
  -1   2   7     1067.87     1420.76     41.74 o 
   0   2   7      327.45      527.68     11.13 o 
   1   2   7     1689.38     1920.43     81.06 o 
   2   2   7       13.37       15.02      2.17 o 
   3   2   7      729.79      524.16     92.48 o 
   4   2   7        4.70        3.22      0.98 o 
   5   2   7      338.65      162.82     23.75 o 
   6   2   7      107.01       84.03      2.41 o 
   7   2   7      645.12      652.04     62.39 o 
   8   2   7      125.49      141.59      6.36 o 
   9   2   7       40.57       62.52      1.70 o 
 -12   3   7       12.44       13.19      2.05 o 
 -11   3   7        4.03        4.23      1.35 o 
 -10   3   7        2.38        4.61      1.28 o 
  -9   3   7      290.40      270.36      4.14 o 
  -8   3   7        0.17        2.30      1.01 o 
  -7   3   7       46.31       39.26      1.50 o 
  -6   3   7       56.31       63.93      2.48 o 
  -5   3   7      107.96      124.65      4.40 o 
  -4   3   7      373.03      431.37      5.91 o 
  -3   3   7      531.88      682.17     33.53 o 
  -2   3   7      512.36      674.10     15.52 o 
  -1   3   7      451.58      650.90     14.02 o 
   0   3   7      513.80      732.54     21.08 o 
   1   3   7      125.37      157.30      6.96 o 
   2   3   7      352.37      295.25     23.76 o 
   3   3   7      295.38      250.55     25.32 o 
   4   3   7      756.05      479.87      5.83 o 
   5   3   7       31.18       21.22      1.70 o 
   6   3   7       81.17       57.41      9.17 o 
   7   3   7       17.73       18.30      1.93 o 
   8   3   7        7.11        7.71      1.00 o 
   9   3   7      100.65      158.55      5.71 o 
 -12   4   7      238.95      323.66      3.69 o 
 -11   4   7       12.74       14.10      1.39 o 
 -10   4   7       30.38       31.81      1.75 o 
  -9   4   7       50.01       43.72      1.98 o 
  -8   4   7       56.12       47.39      3.18 o 
  -7   4   7      766.00      758.23     12.60 o 
  -6   4   7     2611.85     2699.97    125.15 o 
  -5   4   7      125.23      129.74      4.10 o 
  -4   4   7      483.51      501.39     17.68 o 
  -3   4   7      662.59      776.34     76.42 o 
  -2   4   7       96.93      104.00      3.43 o 
  -1   4   7     1440.75     1916.72     14.39 o 
   0   4   7      738.52      862.51     33.35 o 
   1   4   7      665.66      634.88     26.06 o 
   2   4   7      318.32      237.53      3.00 o 
   3   4   7     1499.23     1084.11      9.12 o 
   4   4   7       58.75       41.33      2.05 o 
   5   4   7      957.03      630.70     80.34 o 
   6   4   7        6.43        3.46      0.77 o 
   7   4   7      166.77      168.23     11.94 o 
   8   4   7       43.27       49.99      1.32 o 
 -11   5   7      115.55      123.97      5.23 o 
 -10   5   7        1.70        3.00      1.12 o 
  -9   5   7        1.81        1.40      1.12 o 
  -8   5   7      142.31      139.55      2.79 o 
  -7   5   7      113.71      106.96      2.11 o 
  -6   5   7        2.98        3.40      1.23 o 
  -5   5   7      660.66      655.55     47.95 o 
  -4   5   7      727.18      762.38     61.07 o 
  -3   5   7       14.05       18.05      3.63 o 
  -2   5   7     1088.11     1567.02     79.14 o 
  -1   5   7       71.21       90.13      6.59 o 
   0   5   7      724.88      978.86     16.99 o 
   1   5   7      149.48      165.49      7.41 o 
   2   5   7      739.78      664.88     34.27 o 
   3   5   7      257.29      192.57      9.63 o 
   4   5   7      645.98      435.79      5.66 o 
   5   5   7      375.95      283.23     24.32 o 
   6   5   7      115.41      107.14      1.81 o 
   7   5   7        7.77        9.30      0.79 o 
   8   5   7      117.88      144.22      2.90 o 
 -11   6   7       23.18       26.81      1.22 o 
 -10   6   7      115.83      141.73      6.51 o 
  -9   6   7        2.60        3.71      1.02 o 
  -8   6   7      115.69      124.91      2.10 o 
  -7   6   7       29.16       33.22      1.60 o 
  -6   6   7       81.98       94.36      1.85 o 
  -5   6   7      261.79      268.99     29.44 o 
  -4   6   7      606.57      634.81     75.85 o 
  -3   6   7        0.77        2.46      1.80 o 
  -2   6   7      163.77      155.85      6.75 o 
  -1   6   7      113.23      117.26     12.86 o 
   0   6   7       52.12       47.89      2.47 o 
   1   6   7      405.67      421.25      6.54 o 
   2   6   7      302.48      351.11     28.36 o 
   3   6   7       15.25       12.53      1.00 o 
   4   6   7       94.19       85.32      2.08 o 
   5   6   7       49.49       37.04      1.19 o 
   6   6   7       13.25       14.54      0.90 o 
   7   6   7       39.01       47.96      1.64 o 
 -10   7   7        6.99        7.67      0.89 o 
  -9   7   7       26.64       27.71      1.44 o 
  -8   7   7        5.41        4.29      0.87 o 
  -7   7   7       77.50       79.27      2.49 o 
  -6   7   7      531.20      571.09     35.91 o 
  -5   7   7       38.24       30.38      3.80 o 
  -4   7   7       29.09       29.30      5.08 o 
  -3   7   7      266.08      241.43      3.26 o 
  -2   7   7       59.96       64.95      1.92 o 
  -1   7   7      127.27      130.40     10.41 o 
   0   7   7      871.15      966.62     42.41 o 
   1   7   7        8.82       14.92      1.25 o 
   2   7   7      337.40      436.49     18.33 o 
   3   7   7        0.41       -0.04      1.04 o 
   4   7   7      111.29      124.97     12.45 o 
   5   7   7       90.98       73.85      2.13 o 
   6   7   7      265.14      274.87      3.48 o 
   7   7   7       20.34       24.23      1.07 o 
  -9   8   7        4.70        3.86      0.69 o 
  -8   8   7        0.78        2.70      0.57 o 
  -6   8   7       50.74       48.90      5.50 o 
  -5   8   7      167.60      155.32     11.35 o 
  -4   8   7       80.93       67.26      1.75 o 
  -3   8   7       35.24       25.49      1.99 o 
  -2   8   7      126.22      109.06      4.10 o 
  -1   8   7      115.72      112.19      3.86 o 
   0   8   7       30.12       27.92      1.38 o 
   1   8   7       86.65      112.83      5.85 o 
   2   8   7        1.64        1.93      0.95 o 
   3   8   7        0.19        1.84      0.55 o 
   4   8   7       16.15       13.51      1.01 o 
   5   8   7       17.00       16.52      1.10 o 
   6   8   7        9.70        9.41      0.84 o 
  -9   9   7        7.38        5.26      0.47 o 
  -8   9   7       12.41       16.38      0.88 o 
  -7   9   7        5.11        4.89      0.81 o 
  -6   9   7       35.58       35.48      1.45 o 
  -5   9   7        0.09        0.00      0.77 o 
  -4   9   7        7.64        8.78      5.08 o 
  -3   9   7       50.54       44.66      1.37 o 
  -2   9   7       74.58       68.83      4.33 o 
  -1   9   7       13.80       13.93      1.23 o 
   0   9   7       20.80       16.33      1.27 o 
   1   9   7       59.99       72.80     12.38 o 
   2   9   7       52.76       53.47      2.39 o 
   3   9   7        0.24        2.02      0.47 o 
   4   9   7       10.45        8.87      0.85 o 
   5   9   7        5.00        4.06      0.65 o 
  -7  10   7        0.28        0.78      0.52 o 
  -6  10   7        1.87        2.21      0.61 o 
  -5  10   7        2.31        2.51      0.62 o 
  -4  10   7       14.51       13.57      0.98 o 
  -3  10   7      156.83      137.37      2.38 o 
  -2  10   7       27.89       26.29      1.26 o 
  -1  10   7        1.82        2.08      0.74 o 
   0  10   7        0.70        0.33      0.45 o 
   1  10   7       28.30       26.91      1.19 o 
   2  10   7        0.65        1.29      0.38 o 
   3  10   7       33.17       31.03      0.64 o 
   4  10   7        6.96        8.11      0.59 o 
  -6  11   7       13.21       13.17      0.53 o 
  -5  11   7        6.87        5.37      0.53 o 
  -4  11   7       18.00       17.03      0.80 o 
  -3  11   7       19.16       16.13      0.80 o 
  -2  11   7       26.62       24.06      0.95 o 
  -1  11   7        3.30        4.67      0.67 o 
   0  11   7        9.31        7.75      0.59 o 
   1  11   7        0.75        0.72      0.38 o 
   2  11   7       55.27       43.07      0.75 o 
  -2  12   7        3.05        2.69      0.32 o 
 -12   0   8       13.84       19.76      2.92 o 
 -11   0   8        1.15        0.27      1.82 o 
 -10   0   8       57.76       48.11      2.69 o 
  -9   0   8      302.46      267.75      5.13 o 
  -8   0   8       10.83        6.63      1.42 o 
  -7   0   8       90.48       91.03      5.72 o 
  -6   0   8      300.89      373.10     41.35 o 
  -5   0   8      367.12      456.45     47.59 o 
  -4   0   8       57.47      118.59     12.70 o 
  -3   0   8      482.96      379.99     10.44 o 
  -2   0   8     1860.14     2343.38     21.64 o 
  -1   0   8      126.09      195.71      5.59 o 
   0   0   8     1479.43     1735.45     13.11 o 
   1   0   8     1023.17     1322.33     11.23 o 
   2   0   8     2204.16     2339.54     14.46 o 
   3   0   8       81.47       89.70      2.78 o 
   4   0   8      469.19      382.78     29.01 o 
   5   0   8       24.31       20.27      1.19 o 
   6   0   8      515.14      392.59     59.06 o 
   7   0   8       10.04       25.36      2.51 o 
   8   0   8      403.89      679.13      8.21 o 
   9   0   8      278.55      766.72      6.90 o 
 -12   1   8        5.03        2.10      1.58 o 
 -11   1   8       85.40       79.91      2.33 o 
 -10   1   8      197.01      167.65      3.69 o 
  -9   1   8       25.34       22.16      1.29 o 
  -8   1   8      211.22      192.99      2.92 o 
  -7   1   8      258.97      348.20     10.32 o 
  -6   1   8       18.42       36.40      3.44 o 
  -5   1   8      162.15      250.29      5.26 o 
  -4   1   8      484.14      750.96     19.52 o 
  -3   1   8      122.55       92.66     20.93 o 
  -2   1   8      168.94      207.70     22.49 o 
  -1   1   8      422.27      609.28      6.70 o 
   0   1   8      329.69      462.84      5.05 o 
   1   1   8       69.49       82.63      4.47 o 
   2   1   8      199.44      208.55     27.15 o 
   3   1   8        6.51       11.32      3.29 o 
   4   1   8       57.67       56.13      1.95 o 
   5   1   8      206.23      173.92      3.07 o 
   6   1   8        5.81        7.36      1.24 o 
   7   1   8       59.19       91.56     13.19 o 
   8   1   8       10.23       19.99      5.85 o 
   9   1   8       12.62       22.82      1.68 o 
 -12   2   8       10.10       12.88      1.51 o 
 -11   2   8        4.45        3.78      1.27 o 
 -10   2   8        8.48        7.45      1.30 o 
  -9   2   8       31.44       27.96      1.71 o 
  -8   2   8        3.53        4.80      1.13 o 
  -7   2   8      404.42      380.15      4.29 o 
  -6   2   8        6.68        5.73      2.06 o 
  -5   2   8       62.29       68.72      3.26 o 
  -4   2   8      365.56      413.14     10.30 o 
  -3   2   8      540.85      730.68     21.29 o 
  -2   2   8       13.56       14.18     12.71 o 
  -1   2   8     1426.18     2092.94     45.06 o 
   0   2   8      283.08      344.32      4.70 o 
   1   2   8       32.56       53.51      5.62 o 
   2   2   8      201.56      185.37     17.41 o 
   3   2   8      246.92      198.46      3.96 o 
   4   2   8      712.33      474.72     13.38 o 
   5   2   8        5.21        3.97      1.27 o 
   6   2   8      257.03      208.20     33.83 o 
   7   2   8       27.06       49.07      9.36 o 
   8   2   8       67.19      102.20      5.61 o 
 -12   3   8        2.35        3.66      1.01 o 
 -11   3   8        6.28        8.94      1.21 o 
 -10   3   8        8.35        6.93      1.53 o 
  -9   3   8      449.48      408.20     19.44 o 
  -8   3   8      190.40      157.16      4.52 o 
  -7   3   8       53.95       59.04      1.55 o 
  -6   3   8       68.25       72.04      2.80 o 
  -5   3   8      220.50      277.91     13.93 o 
  -4   3   8        4.84        5.97      2.09 o 
  -3   3   8     1650.75     2152.76    149.22 o 
  -2   3   8       20.92       47.39      3.24 o 
  -1   3   8      372.85      495.36     14.28 o 
   0   3   8      189.23      232.84      6.78 o 
   1   3   8      665.45      672.94     34.50 o 
   2   3   8        1.63        2.71      2.38 o 
   3   3   8      566.76      579.76    119.45 o 
   4   3   8        0.95        1.89      0.80 o 
   5   3   8      410.22      295.41     40.63 o 
   6   3   8      102.31       75.64     11.75 o 
   7   3   8       15.45       21.27      1.79 o 
   8   3   8        0.18        0.51      0.72 o 
 -12   4   8       10.24       13.29      1.09 o 
 -11   4   8        0.09        0.77      1.00 o 
 -10   4   8      154.42      139.82      2.74 o 
  -9   4   8       18.99       14.20      1.44 o 
  -8   4   8      167.28      149.90      6.33 o 
  -7   4   8      105.48      102.75      2.34 o 
  -6   4   8      288.52      295.90      4.88 o 
  -5   4   8      570.30      572.58     26.49 o 
  -4   4   8      463.98      610.61     22.35 o 
  -3   4   8      190.95      286.73     44.52 o 
  -2   4   8      338.71      524.50     27.12 o 
  -1   4   8       58.76       92.09      2.72 o 
   0   4   8      134.91      244.80     17.90 o 
   1   4   8      546.14      611.54     36.49 o 
   2   4   8        4.39        6.68      1.46 o 
   3   4   8      521.00      407.08     13.58 o 
   4   4   8       13.65        7.39      1.04 o 
   5   4   8       26.52       19.94      2.44 o 
   6   4   8        0.56        3.79      0.89 o 
   7   4   8       57.02       58.28      4.17 o 
   8   4   8        0.03        2.40      1.20 o 
 -11   5   8       33.80       33.59      1.21 o 
 -10   5   8       10.14       14.62      1.21 o 
  -9   5   8       14.72       16.88      1.47 o 
  -8   5   8       80.66       80.11      2.10 o 
  -7   5   8      239.82      253.30      3.99 o 
  -6   5   8      276.24      259.50      5.01 o 
  -5   5   8      331.81      320.52      9.84 o 
  -4   5   8      187.86      208.25     25.80 o 
  -3   5   8       37.28       37.80      2.59 o 
  -2   5   8        3.14       16.79      4.57 o 
  -1   5   8      396.78      555.64      7.11 o 
   0   5   8        3.30       11.48      3.14 o 
   1   5   8      300.15      307.83     13.33 o 
   2   5   8       17.92       12.10      2.19 o 
   3   5   8      146.68      177.13     39.49 o 
   4   5   8        2.34        3.74      0.82 o 
   5   5   8        5.73        8.77      1.07 o 
   6   5   8        3.36        5.00      0.97 o 
   7   5   8       60.74       73.90      1.84 o 
 -11   6   8       24.61       28.15      1.08 o 
 -10   6   8       49.83       49.24      1.37 o 
  -9   6   8        5.33        6.11      0.92 o 
  -8   6   8      205.27      212.58      4.58 o 
  -7   6   8        0.85        2.50      0.88 o 
  -6   6   8      651.28      635.83     21.98 o 
  -5   6   8        7.47        9.03      2.38 o 
  -4   6   8      537.15      556.02     52.80 o 
  -3   6   8       66.84       73.83      1.82 o 
  -2   6   8      571.59      658.45     44.05 o 
  -1   6   8      135.48      197.02      5.21 o 
   0   6   8      380.23      505.27      8.04 o 
   1   6   8      133.80      133.80      2.26 o 
   2   6   8      439.50      470.02     53.82 o 
   3   6   8       23.53       20.04      1.00 o 
   4   6   8      144.03      106.25      1.51 o 
   5   6   8      260.39      238.39      5.88 o 
   6   6   8       76.43       80.49      1.67 o 
 -10   7   8        4.87        6.91      0.52 o 
  -9   7   8        1.36        2.34      0.69 o 
  -8   7   8        0.20        0.81      0.70 o 
  -7   7   8       12.85       13.55      1.52 o 
  -6   7   8      275.03      294.67     11.19 o 
  -5   7   8       14.38       15.01      1.47 o 
  -4   7   8       61.50       56.24      1.68 o 
  -3   7   8        9.60       13.01      1.10 o 
  -2   7   8       11.46       13.39      2.15 o 
  -1   7   8        1.82        1.58      1.06 o 
   0   7   8        3.04        4.90      1.32 o 
   1   7   8       22.79       22.67      1.97 o 
   2   7   8        9.12       16.47      1.33 o 
   4   7   8       37.91       31.60      1.49 o 
   5   7   8       18.52       15.18      1.19 o 
   6   7   8       87.74       88.51      1.73 o 
  -9   8   8       66.04       60.09      1.33 o 
  -8   8   8       49.94       42.24      1.35 o 
  -7   8   8       34.34       28.93      1.34 o 
  -6   8   8       40.69       34.33      1.45 o 
  -5   8   8       10.76        9.12      0.98 o 
  -4   8   8      107.88       93.54      5.47 o 
  -3   8   8       21.49       17.53      1.07 o 
  -2   8   8      105.74       85.90      1.90 o 
  -1   8   8       46.71       42.75      1.43 o 
   0   8   8      302.39      304.87      5.96 o 
   1   8   8        7.52       13.51      1.73 o 
   2   8   8       84.37       71.43      1.63 o 
   3   8   8        3.56        3.29      0.88 o 
   4   8   8       71.60       61.55      1.70 o 
   5   8   8       13.67       15.54      0.91 o 
   6   8   8       39.87       41.99      0.94 o 
  -8   9   8        0.62        1.01      0.59 o 
  -7   9   8       36.46       34.20      1.19 o 
  -6   9   8        5.01        4.82      0.79 o 
  -5   9   8       67.74       63.53      1.72 o 
  -4   9   8       99.16       82.32      2.00 o 
  -3   9   8        1.28        1.61      0.81 o 
  -2   9   8        0.06        1.37      0.70 o 
  -1   9   8      145.78      139.49      2.57 o 
   0   9   8        7.88        8.57      1.32 o 
   1   9   8       77.53       86.93     15.06 o 
   2   9   8        0.07        0.81      0.45 o 
   3   9   8       38.98       33.86      1.22 o 
   4   9   8       31.21       29.61      1.01 o 
   5   9   8       38.84       39.95      0.90 o 
  -7  10   8       29.55       27.08      0.78 o 
  -6  10   8       17.80       19.78      0.86 o 
  -5  10   8        0.00        0.16      0.56 o 
  -4  10   8        1.15        0.94      0.66 o 
  -3  10   8        0.28        0.29      0.63 o 
  -2  10   8        3.29        3.56      0.71 o 
  -1  10   8      148.08      139.72      6.93 o 
   0  10   8       44.56       47.63      0.89 o 
   1  10   8        0.04        0.38      0.32 o 
   2  10   8        0.17        0.33      0.33 o 
   3  10   8       26.34       22.03      0.75 o 
  -5  11   8        0.25        0.20      0.38 o 
  -4  11   8        4.60        3.35      0.47 o 
  -3  11   8       37.33       38.75      6.43 o 
  -2  11   8       24.92       27.62      5.63 o 
  -1  11   8        1.10        3.10      0.43 o 
   0  11   8        0.87        1.03      0.33 o 
 -12   1   9       53.79       60.94      1.73 o 
 -11   1   9        0.50        0.60      0.95 o 
 -10   1   9      101.08       95.84      3.92 o 
  -9   1   9       17.76       13.54      1.13 o 
  -8   1   9      589.17      479.44      4.30 o 
  -7   1   9       55.02       48.61      1.54 o 
  -6   1   9      408.32      531.43     22.55 o 
  -5   1   9      249.63      325.81     11.38 o 
  -4   1   9      612.30      920.69     48.66 o 
  -3   1   9      279.81      287.60     39.67 o 
  -2   1   9     2151.65     3135.71     25.06 o 
  -1   1   9      557.01      768.28      7.65 o 
   0   1   9      361.80      490.58     63.72 o 
   1   1   9      656.37      724.84     64.96 o 
   2   1   9      149.59      135.76      2.52 o 
   3   1   9      634.11      625.22     13.66 o 
   4   1   9      130.93      117.74      2.18 o 
   5   1   9      200.20      207.72     11.29 o 
   6   1   9       72.25       86.53     16.81 o 
   7   1   9      229.66      395.70     35.31 o 
   8   1   9        0.24        5.40      1.06 o 
 -12   2   9        8.75       11.27      1.13 o 
 -11   2   9       17.85       15.48      1.30 o 
 -10   2   9        7.35        6.27      1.20 o 
  -9   2   9      111.57       90.68      2.63 o 
  -8   2   9        7.70        7.30      1.01 o 
  -7   2   9      350.04      282.74      6.56 o 
  -6   2   9        0.26        1.23      5.23 o 
  -5   2   9       93.97      105.13      3.81 o 
  -4   2   9       88.29      108.85      7.28 o 
  -3   2   9      180.38      256.92      8.14 o 
  -2   2   9      100.02      147.59      4.17 o 
  -1   2   9     1206.47     1776.14     72.64 o 
   0   2   9      138.65      145.41      8.18 o 
   1   2   9      160.98      178.09     35.88 o 
   2   2   9      146.12      156.94      5.51 o 
   3   2   9      252.60      239.75     26.89 o 
   4   2   9      284.92      290.60      3.14 o 
   5   2   9      119.28       88.44      7.78 o 
   6   2   9        0.26        2.26      1.16 o 
   7   2   9       74.52      121.32     26.08 o 
   8   2   9       57.38       72.00      2.95 o 
 -12   3   9        0.48        0.15      0.89 o 
 -11   3   9        0.41        0.32      0.98 o 
 -10   3   9       75.99       60.74      2.05 o 
  -9   3   9       59.34       46.40      3.32 o 
  -8   3   9        0.57        0.52      0.88 o 
  -7   3   9        1.74        3.21      0.78 o 
  -6   3   9      214.81      186.31      2.76 o 
  -5   3   9        0.28       -1.36      2.49 o 
  -4   3   9      420.57      414.11     22.85 o 
  -3   3   9      168.99      216.07     28.45 o 
  -2   3   9      468.66      695.01     10.73 o 
  -1   3   9      226.75      296.92      5.11 o 
   0   3   9       98.36       97.92     10.09 o 
   1   3   9      138.85      146.82      8.08 o 
   2   3   9      108.20      111.07     14.58 o 
   3   3   9        3.28        8.75      1.02 o 
   4   3   9       23.85       20.12      1.27 o 
   5   3   9       89.43       82.44      9.37 o 
   6   3   9       43.18       41.28      1.99 o 
   7   3   9       21.75       21.02      1.74 o 
   8   3   9        0.04        0.58      0.73 o 
 -12   4   9        3.13        3.56      0.75 o 
 -11   4   9       54.55       46.36      1.50 o 
 -10   4   9        4.66        6.73      1.23 o 
  -9   4   9       25.72       26.76      3.84 o 
  -8   4   9       16.85       16.93      1.20 o 
  -7   4   9        0.86        0.89      0.92 o 
  -6   4   9        5.02        8.50      1.01 o 
  -5   4   9     1080.72      996.76      8.16 o 
  -4   4   9       92.41      100.98      3.81 o 
  -3   4   9      395.48      538.28     30.69 o 
  -2   4   9        3.47        2.76      2.15 o 
  -1   4   9      215.96      263.69      4.94 o 
   0   4   9        6.32       11.77      1.67 o 
   1   4   9      793.46      868.87     50.00 o 
   2   4   9       57.77       51.95     10.93 o 
   3   4   9      371.45      357.61     44.08 o 
   4   4   9       41.73       38.95      3.39 o 
   5   4   9       81.78       59.19      1.74 o 
   6   4   9      134.67      135.49      2.87 o 
   7   4   9       72.46       88.32      3.74 o 
 -11   5   9       18.17       16.75      0.88 o 
 -10   5   9       53.48       53.61      1.48 o 
  -9   5   9        0.08        0.15      1.57 o 
  -8   5   9       13.89       14.32      1.12 o 
  -7   5   9       12.23        9.24      1.15 o 
  -6   5   9       17.39       13.81      1.82 o 
  -5   5   9       20.56       16.37      1.77 o 
  -4   5   9      505.48      541.49     13.69 o 
  -3   5   9        0.42        0.99      1.89 o 
  -2   5   9        0.25       -2.85      2.85 o 
  -1   5   9       39.92       50.68      3.03 o 
   0   5   9      221.99      230.82     23.52 o 
   1   5   9       27.62       26.67      3.26 o 
   2   5   9      648.24      663.98     95.25 o 
   3   5   9        3.88        0.29      1.30 o 
   4   5   9      105.84       85.59      2.94 o 
   5   5   9      105.37       92.91      9.89 o 
   6   5   9      106.13      154.95     17.65 o 
   7   5   9        8.72        6.16      0.67 o 
 -11   6   9       18.46       20.18      0.67 o 
 -10   6   9        2.37        3.58      0.72 o 
  -9   6   9        0.87        0.84      0.72 o 
  -8   6   9       29.83       27.27      1.20 o 
  -7   6   9      110.87       95.90      1.93 o 
  -6   6   9       21.37       21.04      1.67 o 
  -5   6   9      126.61      137.69      3.74 o 
  -4   6   9      325.28      362.38      5.06 o 
  -3   6   9      137.58      135.21      8.33 o 
  -2   6   9       52.66       56.32      3.41 o 
  -1   6   9      124.90      185.75      5.07 o 
   0   6   9        0.78        3.18      1.01 o 
   1   6   9       71.05       67.27      4.10 o 
   2   6   9       57.91       58.45      9.28 o 
   3   6   9      112.27      103.58      1.72 o 
   4   6   9       61.12       44.37      1.51 o 
   5   6   9      175.97      193.18      8.39 o 
   6   6   9        0.56        0.66      0.48 o 
 -10   7   9        0.28        0.00      0.49 o 
  -9   7   9        9.21       11.79      0.73 o 
  -8   7   9       27.55       35.61      1.83 o 
  -7   7   9        3.23        5.47      1.64 o 
  -6   7   9      204.27      218.88      5.08 o 
  -5   7   9        0.40        2.28      1.13 o 
  -4   7   9       30.67       28.66      1.27 o 
  -3   7   9       20.68       24.66      1.26 o 
  -2   7   9      285.62      281.98     16.31 o 
  -1   7   9        0.09        0.89      1.89 o 
   0   7   9      398.55      380.70      6.59 o 
   1   7   9       20.24       17.57      3.78 o 
   2   7   9       63.14       79.97      2.01 o 
   3   7   9       52.13       40.95      1.63 o 
   4   7   9      219.39      218.47      3.04 o 
   5   7   9        6.43        4.60      0.77 o 
  -9   8   9       47.58       57.07      1.16 o 
  -8   8   9        2.86        4.21      0.71 o 
  -7   8   9       78.73       67.90      1.69 o 
  -6   8   9      107.67      104.67      2.21 o 
  -5   8   9        5.80        8.02      1.63 o 
  -4   8   9       58.14       61.49      4.30 o 
  -3   8   9       44.61       42.43      1.36 o 
  -2   8   9       62.25       71.55      1.66 o 
  -1   8   9        5.42        5.06      0.83 o 
   0   8   9      447.32      464.33     12.72 o 
   1   8   9        0.75        3.16      0.93 o 
   2   8   9       68.85       93.10      1.77 o 
   3   8   9        1.54        2.30      0.71 o 
   4   8   9       55.11       51.43      1.33 o 
   5   8   9        2.71        3.91      0.55 o 
  -8   9   9        0.01       -0.17      0.44 o 
  -7   9   9        0.56        1.45      0.56 o 
  -6   9   9        0.27       -0.06      0.59 o 
  -5   9   9        2.80        2.05      0.71 o 
  -4   9   9       20.94       18.02      1.00 o 
  -3   9   9        6.91        7.19      0.80 o 
  -2   9   9       13.68       10.92      0.90 o 
  -1   9   9        0.14        0.24      0.55 o 
   0   9   9        7.58        7.91      1.57 o 
   1   9   9        1.04        3.43      0.85 o 
   2   9   9       74.49       67.78      1.48 o 
   3   9   9        2.35        2.74      0.57 o 
   4   9   9        1.23        1.06      0.43 o 
  -7  10   9       47.09       45.22      0.76 o 
  -6  10   9       27.36       26.96      0.78 o 
  -5  10   9       19.82       15.39      0.71 o 
  -4  10   9        3.81        4.42      0.60 o 
  -3  10   9       18.28       14.52      0.78 o 
  -2  10   9      120.84      125.95     13.34 o 
  -1  10   9       45.10       41.54      0.74 o 
   0  10   9       26.06       23.93      0.53 o 
   1  10   9       19.44       15.47      0.69 o 
   2  10   9       82.45       74.08      1.11 o 
  -4  11   9        4.04        4.39      0.87 o 
  -3  11   9        1.58        1.72      0.29 o 
  -2  11   9       10.90       11.86      2.76 o 
 -12   0  10        1.81        2.56      2.46 o 
 -11   0  10      248.10      244.76     17.60 o 
 -10   0  10       11.59       10.25      1.35 o 
  -9   0  10       63.69       49.26      1.90 o 
  -8   0  10        1.29        2.85      3.58 o 
  -7   0  10      373.16      287.87      8.57 o 
  -6   0  10       31.71       39.32      1.79 o 
  -5   0  10      531.40      787.76     17.25 o 
  -4   0  10       56.25       94.15      8.02 o 
  -3   0  10       14.43       27.82      4.10 o 
  -2   0  10      215.58      297.21      8.11 o 
  -1   0  10      674.26      874.80     11.38 o 
   0   0  10        6.12        6.86      1.73 o 
   1   0  10      180.60      169.38      6.20 o 
   2   0  10       19.86       21.65      1.75 o 
   3   0  10      186.49      168.27     10.41 o 
   4   0  10        1.45        2.52      0.98 o 
   5   0  10       64.67       66.34      2.63 o 
   6   0  10       49.15       63.11      2.72 o 
   7   0  10        8.37       14.62      1.66 o 
 -12   1  10        0.09        2.75      1.60 o 
 -11   1  10       86.89       85.40      3.97 o 
 -10   1  10        2.33        2.43      1.14 o 
  -9   1  10       31.58       23.83      1.43 o 
  -8   1  10        8.60        5.99      0.85 o 
  -7   1  10       83.62       53.77      2.00 o 
  -6   1  10      137.37      131.60      1.98 o 
  -5   1  10       20.47       30.72      5.27 o 
  -4   1  10       86.70      144.56      9.30 o 
  -3   1  10       31.40       74.82      4.74 o 
  -2   1  10      552.03      833.48      9.22 o 
  -1   1  10     1113.87     1653.44    133.79 o 
   0   1  10       17.65       17.03      1.54 o 
   1   1  10       16.97       16.87      0.75 o 
   2   1  10      336.70      347.02      2.99 o 
   3   1  10       59.10       43.28      1.37 o 
   4   1  10      100.38       85.66      6.28 o 
   5   1  10      127.72      141.01     13.26 o 
   6   1  10        1.89        4.73      1.47 o 
   7   1  10        0.40        3.80      0.99 o 
 -12   2  10        4.90        4.51      1.14 o 
 -11   2  10        0.16        0.19      0.96 o 
 -10   2  10        3.20        3.98      1.03 o 
  -9   2  10      184.04      146.24      4.88 o 
  -8   2  10       19.58       16.63      1.43 o 
  -7   2  10       39.29       38.62      1.34 o 
  -6   2  10       23.03       19.69      0.91 o 
  -5   2  10       17.82       11.72      3.12 o 
  -4   2  10      111.34      149.64      8.70 o 
  -3   2  10      795.37     1044.89    102.10 o 
  -2   2  10        3.57        5.87      1.86 o 
  -1   2  10        2.09        4.47      2.19 o 
   0   2  10       19.43       21.15      3.12 o 
   1   2  10       21.36       25.85      1.56 o 
   2   2  10        0.18        4.94      3.70 o 
   3   2  10        0.27        1.01      0.83 o 
   4   2  10       12.33       10.94      0.94 o 
   5   2  10       20.70       30.57      6.99 o 
   6   2  10        4.38        5.41      1.90 o 
   7   2  10        0.38        5.56      2.02 o 
 -12   3  10        1.10        0.79      0.66 o 
 -11   3  10       17.97       18.00      2.10 o 
 -10   3  10       16.69       16.05      1.26 o 
  -9   3  10      225.01      192.06      3.02 o 
  -8   3  10       36.10       36.55      1.60 o 
  -7   3  10      719.96      572.87     21.10 o 
  -6   3  10      129.52      122.36      2.52 o 
  -5   3  10      110.09       90.31      6.00 o 
  -4   3  10      419.64      461.08      9.05 o 
  -3   3  10     1410.08     1990.10    119.34 o 
  -2   3  10      461.57      647.49     10.74 o 
  -1   3  10      310.19      415.26      7.79 o 
   0   3  10      911.79      973.24      9.26 o 
   1   3  10      138.10      161.29     22.31 o 
   2   3  10      596.18      471.86     33.32 o 
   3   3  10      322.81      272.19     30.60 o 
   4   3  10      547.54      431.73     25.32 o 
   5   3  10       10.08       10.46      1.30 o 
   6   3  10      382.63      392.68      4.65 o 
   7   3  10       20.22       33.09      2.69 o 
 -11   4  10       18.58       14.66      1.12 o 
 -10   4  10       29.63       24.47      1.77 o 
  -9   4  10       16.63       16.14      1.67 o 
  -8   4  10       53.84       41.33      5.05 o 
  -7   4  10        2.24        0.40      0.85 o 
  -6   4  10       45.94       43.49      2.25 o 
  -5   4  10       20.88       17.77      1.76 o 
  -4   4  10      186.28      182.11      6.51 o 
  -3   4  10      567.25      666.94    128.88 o 
  -2   4  10      102.91      106.03     25.78 o 
  -1   4  10        8.45        9.10      2.37 o 
   0   4  10      128.29      134.42     11.53 o 
   1   4  10      101.28      110.21     12.52 o 
   2   4  10        6.01        6.86      1.41 o 
   3   4  10      115.37      102.41     14.26 o 
   4   4  10        0.38        0.81      0.54 o 
   5   4  10      191.44      166.76      2.97 o 
   6   4  10        0.20        0.24      0.55 o 
 -11   5  10       57.74       61.01      1.06 o 
 -10   5  10        0.24        0.55      0.71 o 
  -9   5  10       51.59       44.95      2.20 o 
  -8   5  10       21.55       18.81      1.12 o 
  -7   5  10       23.92       24.68      1.32 o 
  -6   5  10       54.78       48.62      2.23 o 
  -5   5  10     1230.74     1140.09     21.03 o 
  -4   5  10       84.51       78.24      2.44 o 
  -3   5  10       71.56       56.88      2.11 o 
  -2   5  10      143.89      199.63      6.12 o 
  -1   5  10      121.53      116.74     20.03 o 
   0   5  10      358.25      311.53     36.05 o 
   1   5  10      568.87      534.03      6.81 o 
   2   5  10      289.14      268.97     26.45 o 
   3   5  10       77.55       82.95     15.84 o 
   4   5  10      110.67       95.99     10.05 o 
   5   5  10       36.97       49.55      7.26 o 
   6   5  10       82.57       87.49      1.63 o 
 -10   6  10       24.58       19.46      0.76 o 
  -9   6  10        0.17        0.93      0.62 o 
  -8   6  10       27.30       25.04      1.92 o 
  -7   6  10       12.86       15.60      1.56 o 
  -6   6  10      157.38      130.21      3.33 o 
  -5   6  10      181.39      191.97      3.70 o 
  -4   6  10      188.02      189.77      2.52 o 
  -3   6  10       89.23       97.24      4.14 o 
  -2   6  10       80.40       97.49     24.51 o 
  -1   6  10      248.24      269.74     90.64 o 
   0   6  10      105.54      105.50      8.56 o 
   1   6  10      331.72      349.16      3.99 o 
   2   6  10       37.76       50.89      2.93 o 
   3   6  10      180.78      172.66     22.18 o 
   4   6  10       60.21       62.95      2.96 o 
   5   6  10       78.44       81.85      2.29 o 
 -10   7  10       11.04       12.11      0.56 o 
  -9   7  10        0.95        1.68      0.60 o 
  -8   7  10        0.32        0.23      0.56 o 
  -7   7  10       42.32       40.18      2.29 o 
  -6   7  10       23.82       24.58      1.08 o 
  -5   7  10       12.49       12.79      1.45 o 
  -4   7  10        1.77        2.82      0.84 o 
  -3   7  10       66.04       65.80      4.43 o 
  -2   7  10       11.11       11.37      2.08 o 
  -1   7  10      172.21      146.83      8.40 o 
   0   7  10       14.38       17.09      2.04 o 
   1   7  10        4.29        6.42      1.05 o 
   2   7  10        4.22        4.39      0.78 o 
   3   7  10       14.11       13.16      1.07 o 
   4   7  10        0.04        0.49      0.61 o 
   5   7  10        3.82        3.47      0.51 o 
  -9   8  10        4.51        6.00      0.48 o 
  -8   8  10       31.92       22.86      0.87 o 
  -7   8  10       20.60       21.34      0.97 o 
  -6   8  10       48.83       38.73      1.32 o 
  -5   8  10        8.12        7.75      0.85 o 
  -4   8  10       12.70        8.74      0.84 o 
  -3   8  10        0.30        2.12      0.72 o 
  -2   8  10      123.91      123.53      4.00 o 
  -1   8  10      115.99      108.59      2.21 o 
   0   8  10       14.85       17.97      1.16 o 
   1   8  10       98.65      130.10      2.13 o 
   2   8  10       42.75       46.97      6.62 o 
   3   8  10       39.14       40.20      1.17 o 
   4   8  10        1.27        2.26      0.48 o 
  -7   9  10        7.94        7.65      2.02 o 
  -6   9  10       21.81       21.33      0.84 o 
  -5   9  10        0.48        0.34      0.58 o 
  -4   9  10       11.96       11.75      0.77 o 
  -3   9  10        2.32        1.40      0.49 o 
  -2   9  10      105.91      104.41      4.55 o 
  -1   9  10        9.83       10.86      0.59 o 
   0   9  10       21.17       26.05      1.10 o 
   1   9  10        1.77        4.31      1.21 o 
   2   9  10       24.16       20.72      0.80 o 
   3   9  10        0.59        0.08      0.37 o 
  -6  10  10        5.04        8.24      0.79 o 
  -5  10  10        2.20        3.39      0.58 o 
  -4  10  10        3.88        3.18      1.14 o 
  -3  10  10        3.14        2.56      0.39 o 
  -2  10  10        2.39        2.07      0.35 o 
  -1  10  10        0.80        0.37      0.34 o 
   0  10  10       14.69       12.02      0.54 o 
   1  10  10       32.76       24.19      0.61 o 
 -12   1  11        5.19        5.77      1.56 o 
 -11   1  11       11.76       12.83      1.36 o 
 -10   1  11       31.68       27.03      1.52 o 
  -9   1  11       54.16       41.34      1.19 o 
  -8   1  11       89.31       57.80      1.42 o 
  -7   1  11      162.47      120.76      2.01 o 
  -6   1  11      158.63      105.27      1.63 o 
  -5   1  11      195.58      162.36      3.17 o 
  -3   1  11      893.81     1227.23     49.45 o 
  -2   1  11      364.01      627.10     11.17 o 
  -1   1  11     1194.75     1266.01      5.46 o 
   0   1  11       64.16       78.01      1.55 o 
   1   1  11      343.03      340.80     20.06 o 
   2   1  11       66.44       51.54      2.03 o 
   3   1  11      871.80      752.57     26.58 o 
   4   1  11        0.22        1.52      1.02 o 
   5   1  11      266.41      343.64     35.34 o 
   6   1  11        0.69        4.52      0.92 o 
   7   1  11      113.74      152.83      1.98 o 
 -12   2  11        3.55        3.91      1.20 o 
 -11   2  11        1.48        0.77      0.79 o 
 -10   2  11       42.66       42.02      1.57 o 
  -9   2  11       34.38       18.80      1.83 o 
  -8   2  11      157.49      123.06      4.60 o 
  -7   2  11        6.38        4.05      0.94 o 
  -6   2  11       70.35       63.97      1.69 o 
  -5   2  11      141.14      118.78      3.19 o 
  -4   2  11      236.10      250.31      4.44 o 
  -3   2  11      206.86      259.17     49.52 o 
  -2   2  11      681.04      771.80    145.13 o 
  -1   2  11        0.18        1.00      0.87 o 
   0   2  11        4.26        5.22      1.26 o 
   1   2  11      158.61      123.13      7.65 o 
   2   2  11      258.24      203.45      8.77 o 
   3   2  11        4.20        4.45      0.86 o 
   4   2  11      188.55      229.02     46.77 o 
   5   2  11        0.05        0.60      1.04 o 
   6   2  11       53.64       74.94      2.12 o 
 -11   3  11        0.06       -0.19      0.76 o 
 -10   3  11        1.04        1.64      0.87 o 
  -9   3  11        2.62        1.52      0.87 o 
  -8   3  11        3.43        2.37      0.91 o 
  -7   3  11       20.59       19.51      1.18 o 
  -6   3  11        6.76        5.64      0.92 o 
  -5   3  11      298.49      222.61     19.40 o 
  -4   3  11      910.36      802.61      8.69 o 
  -3   3  11       37.93       47.77      1.66 o 
  -2   3  11      152.40      160.48     36.81 o 
  -1   3  11       28.01       42.49      4.75 o 
   0   3  11       15.31       16.90      1.55 o 
   1   3  11      672.61      612.46     12.36 o 
   2   3  11      373.61      332.93     15.62 o 
   3   3  11        7.35        3.25      1.24 o 
   4   3  11        6.26        3.87      1.10 o 
   5   3  11       61.05       68.17      2.02 o 
   6   3  11       29.03       31.35      3.37 o 
 -11   4  11       14.64       10.82      0.85 o 
 -10   4  11       50.21       47.15      1.28 o 
  -9   4  11        0.11        0.25      0.80 o 
  -8   4  11       25.51       20.73      1.28 o 
  -7   4  11       18.45       19.26      1.26 o 
  -6   4  11      187.15      172.82     16.21 o 
  -5   4  11      250.89      211.02      9.05 o 
  -4   4  11      431.36      392.67     15.38 o 
  -3   4  11      164.31      176.06     65.29 o 
  -2   4  11       47.10       50.88     15.73 o 
  -1   4  11      103.68       83.95     14.12 o 
   0   4  11      683.95      662.43     23.89 o 
   1   4  11      155.93      155.89      3.57 o 
   2   4  11      117.74      116.17      7.53 o 
   3   4  11       30.36       22.18      3.60 o 
   4   4  11       31.89       31.88      1.49 o 
   5   4  11        3.35        2.54      0.83 o 
   6   4  11       36.12       42.51      1.17 o 
 -10   5  11        3.16        2.87      0.62 o 
  -9   5  11       56.01       55.51      1.26 o 
  -8   5  11       12.70       15.05      0.93 o 
  -7   5  11        0.57        2.23      1.52 o 
  -6   5  11        7.93        5.89      1.53 o 
  -5   5  11     1055.49      992.20     31.63 o 
  -4   5  11      145.81      130.59      2.75 o 
  -3   5  11        6.82       10.41      1.09 o 
  -2   5  11       41.93       37.24      9.67 o 
  -1   5  11        5.47        8.22      2.00 o 
   0   5  11      113.33      109.10      8.00 o 
   1   5  11      506.93      479.20      5.73 o 
   2   5  11       14.69       13.04      0.92 o 
   3   5  11        8.22        7.08      1.22 o 
   4   5  11       60.52       58.10     10.66 o 
   5   5  11       42.03       33.62      1.12 o 
 -10   6  11        1.26        1.11      0.43 o 
  -9   6  11        8.76        8.72      0.63 o 
  -8   6  11       78.89       83.45      2.50 o 
  -7   6  11       37.68       33.10      1.92 o 
  -6   6  11       47.83       41.30      1.11 o 
  -5   6  11       58.00       60.96      1.31 o 
  -4   6  11        5.83        9.13      2.44 o 
  -3   6  11        0.52        2.51      1.03 o 
  -2   6  11       72.11       60.52      3.60 o 
  -1   6  11       47.99       43.61      1.40 o 
   0   6  11        3.71        6.35      1.02 o 
   1   6  11      147.28      137.75      2.01 o 
   2   6  11        1.53        6.42      0.85 o 
   3   6  11       18.56       19.82      0.80 o 
   4   6  11        0.38        1.01      0.40 o 
  -9   7  11       28.84       29.63      0.82 o 
  -8   7  11        3.19        4.07      0.62 o 
  -7   7  11      287.72      296.29     37.58 o 
  -6   7  11       70.72       63.38      1.58 o 
  -5   7  11        4.12        4.12      0.73 o 
  -4   7  11        0.62        3.46      0.77 o 
  -3   7  11      241.56      214.18     14.63 o 
  -2   7  11        5.84        5.55      0.91 o 
  -1   7  11      306.67      278.19      4.66 o 
   0   7  11        3.61        5.17      0.97 o 
   1   7  11       57.23       61.72      1.58 o 
   2   7  11        1.35        2.49      0.68 o 
   3   7  11       82.52       60.92      1.37 o 
   4   7  11        0.18        0.56      0.40 o 
  -8   8  11       43.99       40.89      0.84 o 
  -7   8  11       10.42        9.17      1.13 o 
  -6   8  11       15.74       16.12      2.24 o 
  -5   8  11       14.36       13.16      1.34 o 
  -4   8  11        1.40        0.91      0.51 o 
  -3   8  11        1.25        1.83      0.95 o 
  -2   8  11       51.40       53.10      1.57 o 
  -1   8  11        8.86        7.02      0.94 o 
   0   8  11       39.72       39.48      1.30 o 
   1   8  11        9.28        9.93      0.71 o 
   2   8  11       40.38       32.87      0.99 o 
   3   8  11       15.89       16.93      0.66 o 
  -6   9  11       24.12       25.17      5.25 o 
  -5   9  11       18.98       15.32      2.31 o 
  -4   9  11        2.64        3.13      0.42 o 
  -3   9  11        7.93        7.19      0.87 o 
  -2   9  11       14.76       12.81      0.91 o 
  -1   9  11        2.99        4.75      0.74 o 
   0   9  11        5.65        4.82      0.77 o 
   1   9  11        0.03        0.83      0.41 o 
   2   9  11        1.25        1.47      0.35 o 
  -4  10  11       41.72       50.88      1.06 o 
  -3  10  11        9.44       11.02      0.69 o 
  -2  10  11       10.21       14.87      0.71 o 
 -11   0  12       58.20       55.57      2.39 o 
 -10   0  12       95.14       83.06      3.18 o 
  -9   0  12      386.59      311.90      6.67 o 
  -8   0  12      397.60      270.07     12.54 o 
  -7   0  12       49.35       42.15      1.50 o 
  -3   0  12     2531.67     4380.73     33.42 o 
  -2   0  12     1179.61     1427.55    291.32 o 
  -1   0  12        4.70        9.65      1.37 o 
   0   0  12     2243.21     2273.85    307.28 o 
   1   0  12      212.01      211.55     12.77 o 
   2   0  12      605.51      526.99     33.64 o 
   3   0  12      285.96      336.46      4.76 o 
   4   0  12        5.07        6.86      1.24 o 
   5   0  12        6.42       18.21      1.37 o 
 -11   1  12        0.04       -0.31      1.14 o 
 -10   1  12       42.59       39.83      1.71 o 
  -9   1  12        2.15        2.49      0.85 o 
  -8   1  12       55.94       38.33      2.21 o 
  -7   1  12       92.28       57.68      2.57 o 
  -6   1  12       28.21       19.00      1.10 o 
  -5   1  12      356.12      332.17      4.88 o 
  -3   1  12        2.60        3.70      1.09 o 
  -2   1  12       15.47       20.23      1.85 o 
  -1   1  12       66.49       67.51      7.87 o 
   0   1  12       21.73       25.97      1.06 o 
   1   1  12      409.97      371.65      8.95 o 
   2   1  12      144.41      120.95      6.10 o 
   3   1  12        3.12        4.46      0.79 o 
   4   1  12        2.60        3.91      0.81 o 
   5   1  12       10.26       13.29      1.66 o 
   6   1  12       13.12       17.10      0.99 o 
 -11   2  12       55.20       57.33      2.08 o 
 -10   2  12       68.14       55.83      2.08 o 
  -9   2  12       22.96       15.75      1.14 o 
  -8   2  12      316.44      230.08      2.88 o 
  -7   2  12      434.47      308.11      7.84 o 
  -6   2  12       16.49       12.90      0.97 o 
  -5   2  12      191.71      171.71      6.67 o 
  -4   2  12       41.10       58.30      5.66 o 
  -3   2  12        1.33        5.79      2.71 o 
  -2   2  12     2679.96     2944.04    472.36 o 
  -1   2  12      708.18      778.13     91.45 o 
   0   2  12       11.24       16.27      1.53 o 
   1   2  12       40.01       44.82      1.40 o 
   2   2  12       82.50       80.23      6.13 o 
   3   2  12       21.69       28.90      1.05 o 
   4   2  12      277.39      273.99      3.77 o 
   5   2  12       24.69       28.61      1.38 o 
   6   2  12        9.68       12.48      0.79 o 
 -11   3  12        3.14        5.62      1.16 o 
 -10   3  12       67.07       53.24      2.02 o 
  -9   3  12        5.26        3.81      0.84 o 
  -8   3  12       11.21        8.50      0.92 o 
  -7   3  12       65.94       60.90      1.51 o 
  -6   3  12      362.76      296.82      4.12 o 
  -5   3  12       33.01       25.46      2.87 o 
  -4   3  12      160.39      153.56      4.07 o 
  -3   3  12      111.99      118.58     32.92 o 
  -2   3  12      206.12      220.03     40.29 o 
  -1   3  12       23.55       23.13      1.20 o 
   0   3  12      253.75      223.60      9.14 o 
   1   3  12        2.49        4.08      0.90 o 
   2   3  12       39.91       36.04      1.21 o 
   3   3  12       78.78       74.17      3.08 o 
   4   3  12      211.77      182.01      2.88 o 
   5   3  12       49.15       40.90      1.35 o 
 -11   4  12        4.03        6.96      0.86 o 
 -10   4  12       36.63       29.36      1.92 o 
  -9   4  12        4.33        1.69      0.69 o 
  -8   4  12        0.05        1.47      0.72 o 
  -7   4  12        8.32        5.20      0.89 o 
  -6   4  12        1.50        1.38      3.86 o 
  -5   4  12       10.93        6.64      0.91 o 
  -4   4  12      239.34      223.60     14.09 o 
  -3   4  12        7.29        6.06      1.65 o 
  -2   4  12        0.28        0.76      0.96 o 
  -1   4  12        9.87       12.49      1.37 o 
   0   4  12       82.93       92.83      4.01 o 
   1   4  12       16.85       21.10      0.97 o 
   2   4  12        4.28        4.98      0.91 o 
   3   4  12      165.80      137.65     13.71 o 
   4   4  12        6.12        9.33      0.88 o 
   5   4  12       12.09       11.22      0.80 o 
 -10   5  12        8.51        8.04      0.70 o 
  -9   5  12       28.24       28.02      0.86 o 
  -8   5  12      105.62       92.64      1.43 o 
  -7   5  12        9.93        8.63      1.54 o 
  -6   5  12        4.90        3.59      1.58 o 
  -5   5  12        5.57        8.49      0.90 o 
  -4   5  12       22.68       18.30      1.14 o 
  -3   5  12        0.55        0.18      1.23 o 
  -2   5  12       51.36       43.32     10.64 o 
  -1   5  12       22.13       22.47      5.45 o 
   0   5  12       68.91       70.62      8.88 o 
   1   5  12        9.03       11.31      0.98 o 
   2   5  12       86.75       78.76      1.70 o 
   3   5  12        5.86        7.29      0.46 o 
   4   5  12        2.21        2.12      0.57 o 
  -9   6  12        0.09       -0.21      0.47 o 
  -8   6  12        7.70        9.82      0.68 o 
  -7   6  12      103.97      107.40      1.45 o 
  -6   6  12       67.47       61.72      1.81 o 
  -5   6  12       14.57       14.53      1.30 o 
  -4   6  12        6.23        2.61      0.96 o 
  -3   6  12        0.35        2.14      0.86 o 
  -2   6  12       82.33       74.44      4.81 o 
  -1   6  12      153.22      127.07      1.95 o 
   0   6  12       15.26       11.75      1.07 o 
   1   6  12      224.50      202.53      2.44 o 
   2   6  12       36.14       40.34      5.33 o 
   3   6  12        1.05        1.08      0.36 o 
  -8   7  12       72.36       67.65      1.01 o 
  -7   7  12        3.88        4.50      1.01 o 
  -6   7  12        8.37       11.44      1.21 o 
  -5   7  12        5.11        4.84      0.97 o 
  -4   7  12       49.93       55.84      1.62 o 
  -3   7  12      106.42      109.02      2.08 o 
  -2   7  12        0.29        0.10      0.78 o 
  -1   7  12       35.94       35.02      1.32 o 
   0   7  12       17.71       20.14      1.06 o 
   1   7  12        5.42        4.42      0.66 o 
   2   7  12        0.35        0.42      0.36 o 
   3   7  12       29.13       24.21      0.68 o 
  -6   8  12       14.51       17.23      0.95 o 
  -5   8  12       27.40       26.86      1.15 o 
  -4   8  12       23.24       27.74      1.15 o 
  -3   8  12       55.41       54.59      1.41 o 
  -2   8  12       90.88       91.93      1.70 o 
  -1   8  12        0.29        0.97      0.72 o 
   0   8  12        3.40        2.84      0.59 o 
   1   8  12       13.99       14.97      1.78 o 
   2   8  12       21.68       15.34      0.55 o 
  -5   9  12       38.87       52.63      1.13 o 
  -4   9  12       12.41       15.59      0.81 o 
  -3   9  12        3.43        3.52      0.67 o 
  -2   9  12       69.57       84.19      1.36 o 
  -1   9  12       39.13       39.81      0.84 o 
   0   9  12       49.27       42.19      0.75 o 
 -11   1  13       36.49       34.59      1.25 o 
 -10   1  13       18.65       23.39      1.67 o 
  -9   1  13       16.34       14.89      1.72 o 
  -8   1  13       67.45       62.99      2.49 o 
  -7   1  13        1.80        2.16      1.41 o 
  -6   1  13      285.17      275.15      4.13 o 
  -3   1  13        1.22        1.93      0.85 o 
  -2   1  13      130.35      137.66     12.30 o 
  -1   1  13       23.16       20.80      0.97 o 
   0   1  13      188.58      169.21      2.02 o 
   1   1  13       40.04       37.07      3.64 o 
   2   1  13       52.96       64.44      2.01 o 
   3   1  13        2.90        3.61      0.68 o 
   4   1  13       22.07       24.39      3.44 o 
   5   1  13        5.33       10.07      0.86 o 
 -11   2  13        3.09        4.77      0.87 o 
 -10   2  13       87.61       76.68      2.13 o 
  -9   2  13       12.52        8.42      0.83 o 
  -8   2  13        9.33        7.18      0.81 o 
  -7   2  13       13.79       16.58      1.64 o 
  -6   2  13       43.28       38.26      1.96 o 
  -5   2  13      367.68      339.27      4.46 o 
  -4   2  13      207.01      251.40      4.89 o 
  -3   2  13       69.90       86.59     11.70 o 
  -2   2  13      243.06      267.28     56.70 o 
  -1   2  13      114.76       97.32     21.01 o 
   0   2  13        9.90        9.63      0.93 o 
   1   2  13      224.14      191.56     16.90 o 
   2   2  13       50.13       43.04      1.50 o 
   3   2  13       22.86       18.20      1.23 o 
   4   2  13       40.49       43.39      1.41 o 
   5   2  13       39.94       45.85      1.16 o 
 -10   3  13       51.11       43.18      1.60 o 
  -9   3  13        3.06        3.44      0.64 o 
  -8   3  13       25.40       22.32      1.95 o 
  -7   3  13       40.19       36.34      1.87 o 
  -6   3  13       67.17       55.54      2.16 o 
  -5   3  13      193.51      185.66      8.87 o 
  -4   3  13      301.56      328.05      3.25 o 
  -3   3  13        0.76        1.03      2.23 o 
  -2   3  13       18.84       24.29      5.31 o 
  -1   3  13       46.73       45.90     11.32 o 
   0   3  13      104.39       97.92     13.60 o 
   1   3  13       97.97       90.13      8.40 o 
   2   3  13        6.27        3.99      0.85 o 
   3   3  13        0.07        0.48      0.79 o 
   4   3  13        0.95        2.18      0.66 o 
 -10   4  13        2.86        4.75      0.88 o 
  -9   4  13       27.89       23.78      1.38 o 
  -8   4  13      135.86      119.47      2.68 o 
  -7   4  13        1.16        3.59      1.26 o 
  -6   4  13      191.16      169.43      3.24 o 
  -5   4  13       47.25       50.90      2.44 o 
  -4   4  13        8.37       12.72      1.09 o 
  -3   4  13      422.65      403.96      7.05 o 
  -2   4  13       99.24      104.69     19.22 o 
  -1   4  13       32.56       32.24      3.16 o 
   0   4  13      100.70       94.87     17.95 o 
   1   4  13       15.20       10.68      0.94 o 
   2   4  13       54.68       50.86      1.39 o 
   3   4  13      161.77      120.38      1.94 o 
   4   4  13       46.64       47.21      1.07 o 
  -8   5  13        0.28        1.54      1.01 o 
  -7   5  13      105.54      103.90      2.41 o 
  -6   5  13       45.79       50.81      1.50 o 
  -5   5  13        0.87        1.43      0.90 o 
  -4   5  13      268.28      260.03      2.73 o 
  -3   5  13      155.01      148.87      6.68 o 
  -2   5  13       47.29       50.44      1.33 o 
  -1   5  13       92.38      100.77      2.02 o 
   0   5  13       37.38       35.60      1.19 o 
   1   5  13        2.42        3.29      0.73 o 
   2   5  13      161.52      151.68      6.90 o 
   3   5  13       16.07       14.94      0.69 o 
  -6   6  13        1.54        1.74      0.83 o 
  -5   6  13       21.70       19.74      1.16 o 
  -4   6  13       72.65       68.06      1.69 o 
  -3   6  13       17.66       20.22      1.15 o 
  -2   6  13       11.07       11.57      0.99 o 
  -1   6  13       28.20       26.48      1.15 o 
   0   6  13       35.44       31.55      1.05 o 
   1   6  13        0.10        0.34      0.36 o 
   2   6  13        4.54        3.98      0.35 o 
  -6   7  13       11.27       13.08      0.91 o 
  -5   7  13       66.05       74.54      1.57 o 
  -4   7  13        6.90        7.29      0.89 o 
  -3   7  13        1.36        3.24      0.80 o 
  -2   7  13       49.51       45.73      1.31 o 
  -1   7  13       43.99       43.69      1.19 o 
   0   7  13       84.29       79.82      1.33 o 
   1   7  13       44.80       52.28      6.34 o 
  -5   8  13       11.42       16.86      0.86 o 
  -4   8  13       32.14       40.48      1.11 o 
  -3   8  13        0.08        0.44      0.63 o 
  -2   8  13        0.53        0.83      0.60 o 
  -1   8  13       61.50       62.25      1.04 o 
   0   8  13       57.00       54.84      7.20 o 
  -3   0  14        4.74        6.85      0.99 o 
  -2   0  14       71.39       65.92      1.76 o 
  -1   0  14      778.40      905.77    249.26 o 
   0   0  14      528.11      450.49      4.20 o 
   2   0  14       98.06       92.49      2.05 o 
   3   0  14       13.88       21.27      1.00 o 
 -10   1  14        4.55        3.57      0.83 o 
  -9   1  14        0.50        0.23      0.93 o 
  -8   1  14        0.95        1.93      1.06 o 
  -7   1  14      159.98      151.14      2.70 o 
  -3   1  14        9.54        9.66      0.98 o 
  -2   1  14       21.81       21.13      3.67 o 
  -1   1  14       72.91       72.94     17.38 o 
   0   1  14        5.86        7.13      0.97 o 
   1   1  14        8.35        7.55      0.95 o 
   2   1  14       16.62       15.96      1.92 o 
   3   1  14       25.38       23.74      1.06 o 
   4   1  14       16.13       23.32      0.85 o 
 -10   2  14        0.17        1.10      0.79 o 
  -9   2  14       20.72       16.72      1.21 o 
  -8   2  14       20.53       17.78      1.32 o 
  -7   2  14        3.63        2.45      1.11 o 
  -6   2  14        3.73        3.71      1.12 o 
  -4   2  14       36.06       34.13      1.18 o 
  -3   2  14      145.02      140.25      2.26 o 
  -2   2  14       62.12       48.44     17.44 o 
  -1   2  14       35.29       34.58      8.51 o 
   0   2  14       14.11        8.21      0.94 o 
   1   2  14      103.58       99.13      1.93 o 
   2   2  14      100.60       89.19      1.87 o 
   3   2  14       17.48       21.40      0.97 o 
   4   2  14      106.87      115.54      1.47 o 
  -9   3  14       41.14       41.65      1.45 o 
  -8   3  14        2.47        1.71      1.00 o 
  -7   3  14        0.31        0.66      0.97 o 
  -4   3  14       50.69       56.06      1.85 o 
  -3   3  14       94.49       97.48      2.19 o 
  -2   3  14        9.21        6.22      3.47 o 
  -1   3  14       12.88       12.40      0.93 o 
   0   3  14        4.49        3.76      0.80 o 
   1   3  14       66.65       59.10      1.46 o 
   2   3  14       62.55       56.32      1.44 o 
   3   3  14       26.15       22.28      0.87 o 
  -5   4  14        6.41       11.21      0.99 o 
  -4   4  14       30.36       45.00      1.47 o 
  -3   4  14        2.78        4.95      0.91 o 
  -2   4  14        0.67        0.60      0.70 o 
  -1   4  14        4.53        4.56      0.74 o 
   0   4  14       19.72       19.85      0.96 o 
   1   4  14        1.19        1.31      0.67 o 
   2   4  14        5.46        4.87      0.62 o 
   3   4  14        1.05        2.09      0.44 o 
  -5   5  14        8.79        9.57      0.94 o 
  -4   5  14       33.07       36.86      1.33 o 
  -3   5  14       51.50       55.97      1.52 o 
  -2   5  14        0.37        1.42      0.71 o 
  -1   5  14       11.81        9.64      0.75 o 
   0   5  14       18.57       18.69      0.87 o 
   1   5  14        5.57        4.18      0.40 o 
   2   5  14       17.25       10.35      0.55 o 
  -6   6  14       15.69       20.46      0.91 o 
  -5   6  14       18.42       21.21      1.01 o 
  -4   6  14       39.46       53.75      1.39 o 
  -3   6  14        4.52        5.86      0.83 o 
  -2   6  14       61.47       62.81      1.32 o 
  -1   6  14        3.95        5.05      0.64 o 
   0   6  14       12.52       10.74      0.69 o 
   1   6  14        3.54        1.75      0.22 o 
  -5   7  14       10.37       12.06      0.76 o 
  -4   7  14       14.05       16.66      0.84 o 
  -3   7  14       93.30      105.43      1.52 o 
  -2   7  14        6.12        5.21      0.54 o 
  -1   7  14       13.18       12.11      0.62 o 
   0   7  14       12.36       11.32      0.60 o 
  -4   8  14        0.85        0.82      0.40 o 
  -3   8  14        4.77        5.31      0.44 o 
  -2   8  14        5.78        8.33      0.45 o 
  -3   1  15       13.40       21.05      1.06 o 
  -2   1  15       86.02       97.06      1.86 o 
  -1   1  15        6.67        3.84      0.82 o 
   1   1  15       17.97       15.63      0.90 o 
   2   1  15       47.89       48.30      1.15 o 
  -4   2  15        6.17        5.53      0.83 o 
  -3   2  15       26.49       26.48      1.10 o 
  -2   2  15        1.82        1.47      0.78 o 
  -1   2  15       31.75       32.02      1.17 o 
   0   2  15        2.37        3.72      0.72 o 
   2   2  15        3.35        3.18      0.55 o 
  -4   3  15        1.46        1.29      0.72 o 
  -3   3  15       65.11       61.75      1.44 o 
  -2   3  15       18.05       20.10      0.97 o 
  -1   3  15        4.04        3.40      0.68 o 
   0   3  15        2.30        3.64      0.66 o 
   1   3  15        8.39        6.84      0.63 o 
   2   3  15        2.62        4.17      0.49 o 
  -5   4  15        0.74        1.40      0.63 o 
  -4   4  15        1.63        3.01      0.63 o 
  -3   4  15       71.83       70.81      1.43 o 
  -2   4  15        1.91        2.12      0.63 o 
  -1   4  15       35.01       23.97      0.95 o 
   0   4  15       16.98       13.15      0.75 o 
   1   4  15        0.42        0.11      0.41 o 
  -5   5  15        0.27       -0.07      0.55 o 
  -4   5  15        1.94        1.35      0.59 o 
  -3   5  15        2.11        2.78      0.60 o 
  -2   5  15       60.89       59.72      1.22 o 
  -1   5  15        0.39        0.04      0.52 o 
   0   5  15       11.81        8.43      1.31 o 
   1   5  15        6.32        4.53      0.34 o 
  -5   6  15        0.05        0.25      0.48 o 
  -4   6  15        1.52        2.40      0.54 o 
  -3   6  15       20.80       26.52      0.82 o 
  -2   6  15       11.18        8.45      0.58 o 
  -1   6  15        1.84        1.47      0.27 o 
   0   6  15        0.08        0.22      0.37 o 
  -3   7  15        0.85        1.86      0.37 o 
   0   0  16      120.84      102.75      1.41 o 
   0   1  16        0.31        2.23      0.52 o 
   1   1  16       37.41       36.95      0.80 o 
  -3   2  16        3.58        5.66      0.74 o 
  -2   2  16       28.64       26.39      0.98 o 
   1   2  16       12.35        9.07      0.50 o 
  -4   3  16       43.23       54.62      1.10 o 
  -3   3  16      161.59      176.59      1.95 o 
  -2   3  16       34.05       41.99      1.08 o 
  -1   3  16        1.04       -0.25      0.55 o 
   0   3  16       34.33       30.92      0.79 o 
  -4   4  16       47.95       58.44      1.07 o 
  -3   4  16        5.26        4.50      0.61 o 
  -2   4  16       21.33       23.21      0.79 o 
  -1   4  16        2.80        1.09      0.50 o 
   0   4  16        0.97        0.68      0.31 o 
  -4   5  16       26.95       32.85      0.75 o 
  -3   5  16        1.48        1.58      0.47 o 
  -2   5  16       35.26       41.22      0.82 o 
  -1   5  16       32.48       35.17      0.69 o 
  -1   2  17        0.36        0.32      0.29 o 
                                                 
